# Supplementary material for: Highly Enantiomerically Enriched Secondary Alcohols via Epoxide Hydrogenolysis
Source: Organometallics. 2024 Jun 17;43(13):1490–501. doi: 10.1021/acs.organomet.4c00214 (PMC11234370; doi:10.1021/acs.organomet.4c00214)
Supplement: Supplementary file 2 — om4c00214_si_002.xyz [file om4c00214_si_002.xyz]

2
hydrogen
Solvent-corrected electronic energy = -1.17582868834
Thermal correction to Gibbs free energy (298.15 K) = -0.001509
 H         0.000000000000      0.000000000000      0.379299198782
 H         0.000000000000      0.000000000000     -0.379299198782

12
2-propanol
Solvent-corrected electronic energy = -194.387127935
Thermal correction to Gibbs free energy (298.15 K) = 0.081117
 C         1.174426901397     -0.803016299409     -0.100765466279
 C        -0.002548512133      0.047155457146      0.357827542738
 H         2.128088475588     -0.365488522642      0.236521203315
 H         1.109756440316     -1.823292076760      0.308131645482
 H         1.195544784387     -0.868216486262     -1.200848879391
 C        -1.337099622518     -0.522938287346     -0.086920172877
 H         0.006823185408      0.087928642000      1.465587151058
 H        -2.164532798436      0.117889129759      0.254316151332
 H        -1.380670833112     -0.585338873755     -1.186591313377
 H        -1.488700664710     -1.531901176474      0.324578852382
 O         0.083002395868      1.362749929378     -0.166686851583
 H         0.923351247945      1.741963564364      0.115576137201

10
propylene-oxide
Solvent-corrected electronic energy = -193.130767705
Thermal correction to Gibbs free energy (298.15 K) = 0.059632
 C         1.042002384088      0.608847362390     -0.051379720289
 C        -0.150706014873     -0.048418728031      0.484105550128
 O         0.820884765756     -0.778591364642     -0.255066001711
 H         0.952644234917      1.237311698418     -0.946702952550
 H         1.874825702263      0.862193403381      0.616211704742
 H        -0.154043421301     -0.285518111502      1.556996654907
 C        -1.504149110670      0.104375118307     -0.146558608190
 H        -2.083203985603     -0.827166289360     -0.049817492208
 H        -2.068817684407      0.906825350691      0.352896723308
 H        -1.414141870172      0.350377560348     -1.215173858137

62
RuH
Solvent-corrected electronic energy = -1405.63603788
Thermal correction to Gibbs free energy (298.15 K) = 0.487909
 Ru       11.660528743044      3.355268148911      1.596469823700
 N        12.892056583141      3.145289203401     -0.312859695718
 P        10.985329496170      3.016959241064      3.768249292438
 C        13.374973818595      1.747352750533     -0.233275458053
 C        14.073624755112      4.046528366501     -0.341905815453
 C        12.031198634732      3.318604931910     -1.512859745420
 N        13.127508235940      1.917954382545      2.151202592318
 C        10.407361121633      4.596967547706      1.164219547368
 H        10.724288613559      2.094375194073      0.951897279337
 H        12.765227013003      4.481829073161      2.179010420560
 C        10.588737871766      4.483689459760      4.909555110704
 C         9.732880744986      1.608925428194      4.051802736913
 C        12.568324432777      2.336414672720      4.474701888969
 C        13.827427148800      1.366926755028      1.149524892148
 H        12.531324340948      1.086279890725     -0.490814495287
 H        14.183781682331      1.554966492778     -0.957071444211
 C        13.751415898152      5.516653618086     -0.525549313830
 H        14.608481351058      3.898401356778      0.607142595581
 H        14.757935998146      3.717905353772     -1.145359554483
 C        12.703579760268      3.111413215017     -2.863560156333
 H        11.193506321384      2.617648295674     -1.399293825707
 H        11.597309772283      4.326196327457     -1.461819744509
 C        13.370501925471      1.604612180136      3.435021968213
 O         9.595322519879      5.394119412788      0.899006820720
 C         9.119494769439      4.889318933806      4.727538253595
 C        10.878780123374      4.193463379180      6.390424655896
 C        11.463145784723      5.676556529749      4.494751695759
 C         8.461245167400      1.885881650880      3.236986237493
 C         9.362468792330      1.375509140144      5.520682316105
 C        10.376238880581      0.315436619196      3.521665461066
 H        13.157203218038      3.214667487383      4.789620603878
 H        12.413152983675      1.717027263981      5.370080800369
 C        14.842144002023      0.450425636540      1.404525447886
 H        13.373443272832      5.740547810586     -1.534033970278
 H        13.009897801285      5.856365823812      0.212053351487
 H        14.670790738041      6.103755761928     -0.381404504618
 H        11.946942122445      3.234802378381     -3.653006760925
 H        13.501683102821      3.843784784478     -3.057103473960
 H        13.127646488623      2.101626720280     -2.971581563764
 C        14.355925305260      0.670596600962      3.752952681151
 H         8.861954485314      5.034283664064      3.666857855384
 H         8.423995830920      4.156029716274      5.158467922962
 H         8.945014692721      5.847633733677      5.244010429306
 H        10.295990478844      3.358816041570      6.794906073522
 H        10.620758966109      5.088394125477      6.980919740946
 H        11.944998290074      3.987930508543      6.567801740025
 H        11.231514313297      6.025736116477      3.479807740093
 H        11.274872527892      6.507170750629      5.195111329241
 H        12.537796755616      5.443057399287      4.533802012624
 H         7.917859416204      2.772859837145      3.589440887217
 H         8.689842103809      2.024631127534      2.170528428885
 H         7.779373630569      1.023955961946      3.327954272287
 H         8.771141894027      2.198705181302      5.944159450144
 H        10.248137059710      1.215015450076      6.154592706814
 H         8.743807282296      0.465073398953      5.589240647741
 H        11.230836480595     -0.006980579966      4.135812865086
 H        10.707624851655      0.414069826288      2.478328337360
 H         9.627262053033     -0.492576950423      3.559140171006
 C        15.099118459547      0.094301827310      2.726722932456
 H        15.410122241578      0.019033173038      0.578884799694
 H        14.540764028508      0.412387677550      4.796781727306
 H        15.882788821615     -0.630471806753      2.957841978797

74
RuH-solv
Solvent-corrected electronic energy = -1600.03514402
Thermal correction to Gibbs free energy (298.15 K) = 0.586226
 Ru        0.260643771627      0.198320505291     -0.739314580854
 N         2.504553694326      0.571734865998     -0.712785860076
 P        -1.951585950421      0.324165302750     -0.128774320984
 C         2.757141747116      0.980028890584      0.688686642100
 C         2.920488037500      1.682404554816     -1.607726217484
 C         3.239073028779     -0.689645458564     -1.004544262811
 N         0.450211249094      1.655594355245      0.798076039319
 C         0.071754908495     -1.063202626867     -2.030603499786
 H         0.036128651566      1.498120750429     -1.789088474759
 C        -3.329309386766      0.479104545870     -1.427378594976
 C        -2.485790411844     -0.868706560859      1.258113383150
 C        -1.949432600910      1.994866540075      0.693553761086
 C         1.692684440864      1.885016457200      1.245163085022
 H         2.757940545402      0.068578965713      1.308342348081
 H         3.745884805258      1.454113648214      0.800628635619
 C         2.821689220092      1.379514387633     -3.089935693874
 H         2.284533131456      2.544217728386     -1.359096765541
 H         3.958195389951      1.973309742852     -1.362263954523
 C         4.758670566484     -0.616257552629     -0.942655669008
 H         2.875416264671     -1.431760049650     -0.282601269317
 H         2.920102107592     -1.035527426733     -1.996721964288
 C        -0.610067270629      2.312668696645      1.297467901738
 O        -0.055433541235     -1.887425850764     -2.848883765340
 C        -3.742692018683     -0.919206603325     -1.907012798553
 C        -4.556613130196      1.249348285634     -0.916295006609
 C        -2.772097282746      1.246815039964     -2.635729158911
 C        -2.231201436883     -2.315462330228      0.809368843918
 C        -3.947575182269     -0.711911224871      1.692071522903
 C        -1.601483994829     -0.581643785041      2.484800608218
 H        -2.134204830742      2.726015479889     -0.111789432690
 H        -2.758969344338      2.116518702168      1.428006377078
 C         1.934151405599      2.836215539158      2.230990112045
 H         3.559794905606      0.631147493785     -3.414351901411
 H         1.817242093375      1.022131205544     -3.359107337633
 H         3.018980043539      2.302385494012     -3.655649103795
 H         5.163747741387     -1.620425085382     -1.139579681074
 H         5.183854235214      0.063242066928     -1.696529400258
 H         5.123293325265     -0.305745743910      0.048223051450
 C        -0.435592577051      3.258363959342      2.307113558420
 H        -2.872936622221     -1.523707245679     -2.208024730051
 H        -4.307910101020     -1.475589266589     -1.146582175977
 H        -4.395666849875     -0.817182664360     -2.789494857748
 H        -5.033735880754      0.784853909489     -0.046319645990
 H        -5.309237168659      1.285957108740     -1.721530474806
 H        -4.309981526839      2.290224715157     -0.659217088183
 H        -1.963465548839      0.696689664200     -3.135709445738
 H        -3.588220117491      1.394277401824     -3.362399908567
 H        -2.385500276442      2.240055825684     -2.361510047483
 H        -2.442140725376     -2.996392723034      1.650856911012
 H        -2.875051559276     -2.619115803960     -0.026826048590
 H        -1.184478868565     -2.463143705081      0.507804561007
 H        -4.656493052713     -1.027242161693      0.914622131172
 H        -4.185765168066      0.321367836790      1.988196628157
 H        -4.126908858886     -1.352554538636      2.571675564776
 H        -1.790497464582      0.414018045903      2.914360666649
 H        -0.531077974673     -0.673656418411      2.255334401227
 H        -1.837746501017     -1.321241104074      3.267541994582
 C         0.849816525226      3.525275657333      2.769599406727
 H         2.952500669232      3.019237288139      2.576982902905
 H        -1.301740027827      3.781639962827      2.714986018735
 H         1.006822117018      4.270791961023      3.552115951186
 H         1.367886648412     -1.827192841775      1.353908287770
 H         0.586061751633     -0.956365556913      0.428445743375
 C         1.514911350704     -4.188053451712      0.360152802554
 H         1.093020271964     -5.197848137339      0.235586678521
 H         0.978298296823     -3.508827987274     -0.321070375215
 H         2.573731631013     -4.215304967700      0.053405840202
 C         1.389332766647     -3.719706778026      1.804848049337
 H         0.316203294157     -3.743569667686      2.082635782302
 C         2.149364676933     -4.610668296514      2.770719098227
 H         2.032535906977     -4.249231775509      3.804074467777
 H         1.781182930911     -5.646653233534      2.723329659373
 H         3.224257115842     -4.612493044427      2.525839840191
 O         1.881461949113     -2.399232593286      1.961835940896

72
Ru-OiPr
Solvent-corrected electronic energy = -1598.83513244
Thermal correction to Gibbs free energy (298.15 K) = 0.572546
 Ru        0.335444959628     -0.377423993349     -0.350981548601
 N         2.569192831431      0.057973476813     -0.657189379559
 P        -1.918926308849      0.051197885896     -0.171069915843
 C         2.813918736315      1.197157772741      0.254394606547
 C         2.868811278518      0.486709090095     -2.045151234886
 C         3.377773716887     -1.110114330957     -0.234078642044
 N         0.475097686574      1.725571929180     -0.014082476002
 C         0.167401179461     -2.110646804844     -0.844855747791
 H         0.080620768525      0.003089561982     -1.879371016419
 C        -3.124381267013     -0.568887452151     -1.500452435609
 C        -2.687066859139     -0.137591490686      1.552244309177
 C        -1.904998969607      1.892493211281     -0.449887534891
 C         1.701087337206      2.209311626495      0.227908327470
 H         2.845122819644      0.790784760012      1.274205944072
 H         3.773627140974      1.693674991326      0.036245776190
 C         2.770017116485     -0.604370034982     -3.094031165516
 H         2.168352133846      1.299451700854     -2.287021133536
 H         3.882625732631      0.927200741239     -2.074536367749
 C         4.890020507156     -0.937935273145     -0.274565480494
 H         3.043076351618     -1.335989366597      0.785309460869
 H         3.079786217334     -1.962819040000     -0.859689420295
 C        -0.604828934170      2.523346926435     -0.039328451951
 O         0.041912418858     -3.202260757650     -1.242158619953
 C        -2.400229583575     -0.623488296178     -2.854195799407
 C        -3.587371298183     -1.989230751570     -1.148254579319
 C        -4.344279187118      0.351709192343     -1.666101839980
 C        -2.547005688671     -1.599479380035      2.001601127136
 C        -4.152553551207      0.291027242173      1.671852462805
 C        -1.839446915995      0.757042401720      2.474874401652
 H        -2.000702011131      2.033736214904     -1.539690461585
 H        -2.763509928896      2.401936183818      0.010745044336
 C         1.894366722390      3.562211853480      0.491370973075
 H         2.883580159250     -0.151453267076     -4.090448844786
 H         3.561003130544     -1.361124201814     -2.985819624000
 H         1.795039852098     -1.111259176762     -3.059191752139
 H         5.270661072416     -0.753626964875     -1.290837360020
 H         5.235733166787     -0.120432665284      0.376240665521
 H         5.359274039914     -1.864941972125      0.088572018577
 C        -0.480019153380      3.882636117454      0.245569267294
 H        -3.133997573292     -0.896516521109     -3.630652600395
 H        -1.961868526022      0.345555450741     -3.137196592037
 H        -1.599495162347     -1.374602491786     -2.865876504365
 H        -4.114310001501     -2.420944925066     -2.015102757314
 H        -4.288402534156     -1.999828789214     -0.302301294478
 H        -2.741763658628     -2.652820595581     -0.910297731674
 H        -4.062235552028      1.347274013812     -2.039551692891
 H        -5.021044566696     -0.093248801291     -2.414424042531
 H        -4.920466156693      0.482119915448     -0.743294243763
 H        -2.738536672213     -1.668537453181      3.085304725164
 H        -3.267308910948     -2.259281201201      1.500661903776
 H        -1.538757005382     -1.989999737819      1.812601390731
 H        -4.320420350685      1.320340624394      1.319034136051
 H        -4.442321590570      0.260418760213      2.735867391886
 H        -4.833801401096     -0.381519132063      1.132140622140
 H        -2.006890031259      1.826961871665      2.273483589361
 H        -0.764407942191      0.537476180649      2.373582467642
 H        -2.138605730723      0.575773944264      3.520677051649
 C         0.783161356133      4.401374593942      0.515711696415
 H         2.898833488214      3.944446718409      0.679490151939
 H        -1.363668638625      4.522466568216      0.238633622295
 H         0.903382180253      5.465202029138      0.732278945304
 C         2.032561090540     -1.155207963094      3.790241263265
 H         3.042538088374     -1.263039578396      3.356828216278
 H         1.931512636788     -0.119503397590      4.153366220329
 H         1.959809059562     -1.830687480446      4.659608081847
 C         0.959622616982     -1.447373025217      2.732120088571
 H        -0.019341904480     -1.397218531778      3.275426195736
 C         1.087269179818     -2.897148274093      2.246296960493
 H         2.045241245030     -3.057412427111      1.723492862056
 H         1.035588324327     -3.608126880319      3.088132954180
 H         0.279509139307     -3.154104238161      1.544776546419
 O         1.029532039955     -0.500697250932      1.735795360778

84
RuOiPr-solv
Solvent-corrected electronic energy = -1793.24053047
Thermal correction to Gibbs free energy (298.15 K) = 0.674377
 Ru       -0.026778055032      0.866876418530      0.093456680944
 H         0.549365577603      1.782715570957     -1.057582454245
 P         2.129052935520      0.050989869679      0.014955161988
 O         0.555012910619      3.097218229867      1.977656632739
 N        -2.102100247308      1.422816028454     -0.728189092622
 N        -0.337285806592     -0.616907738957     -1.417561125569
 C         1.961678171500     -1.380466754362     -1.161850309185
 C         0.649026520860     -1.392989364049     -1.891619059201
 C         0.418989971832     -2.245339876925     -2.972677114759
 H         1.231262271392     -2.866871904007     -3.352398536520
 C        -0.849914862949     -2.297545281706     -3.536963652172
 H        -1.048109533999     -2.956349496127     -4.385244471997
 C        -1.869097842220     -1.509750377408     -3.005965586296
 H        -2.880013866045     -1.535774130758     -3.415313959468
 C        -1.574802961105     -0.679772845418     -1.931160386515
 C         0.316976503973      2.209959817992      1.258472555177
 C         2.899405715016     -0.778766054522      1.538202433196
 C         3.105777546033      0.295099603420      2.612701217820
 H         2.175571874469      0.841753955332      2.831120455148
 H         3.875417854432      1.025536889781      2.320440615819
 H         3.442625546723     -0.180989425002      3.548515724612
 C         4.206199821354     -1.553096402284      1.314828806455
 H         5.087214690885     -0.906835477218      1.236996461283
 H         4.165068323014     -2.197536353559      0.423008027646
 H         4.367345160349     -2.213675727232      2.183452401738
 C         1.843494147028     -1.793298774493      2.012831070561
 H         2.012121337725     -2.025498846075      3.076989514012
 H         1.913250965419     -2.742027073934      1.459600836914
 H         0.822740043381     -1.415494695374      1.889031089085
 C         3.371334313654      1.206314114441     -0.852382140575
 C         3.305392374698      2.600210727578     -0.210579900599
 H         2.338058173953      3.086439155147     -0.396063357240
 H         4.090771433227      3.236601430865     -0.651078433126
 H         3.472160956627      2.573326598006      0.876174867654
 C         4.816541247886      0.700549458597     -0.794748357143
 H         5.434203520842      1.318585322793     -1.467367996340
 H         4.912787147340     -0.343640929821     -1.127873140268
 H         5.244868433134      0.792291576159      0.212163819673
 C         2.976943369097      1.326747565000     -2.334648447076
 H         1.917368220473      1.587534112707     -2.467593364533
 H         3.183431190310      0.404714132237     -2.898385650607
 H         3.578198940391      2.128412112815     -2.794185681203
 C        -1.998535494854      2.350274005226     -1.882451887667
 H        -1.277712134802      1.908485381492     -2.585515672623
 H        -2.971468964557      2.377824871415     -2.406988087788
 C        -1.578579780189      3.766174615687     -1.538180261964
 H        -2.347910198997      4.303258782653     -0.964052475597
 H        -1.416056296097      4.325499085422     -2.471749073799
 H        -0.641109149970      3.780956590340     -0.964346813668
 C        -2.982258472729      1.948528064857      0.340398787527
 H        -2.494127854693      2.837816708298      0.762400252045
 H        -2.976972716631      1.185868472522      1.125478014005
 C        -4.414219247705      2.280479672617     -0.057923639552
 H        -4.954509855473      1.404513546512     -0.447836238904
 H        -4.473624425414      3.084301112736     -0.807221978450
 H        -4.954508849712      2.625338940878      0.836789825825
 H         2.809325328302     -1.445424808315     -1.858226921276
 C        -2.084113979478     -3.703307085015      0.715618359497
 H        -2.043899769076     -4.000712439784      1.785508769956
 O        -1.028576331696     -2.827485523482      0.417880022702
 C        -1.891931411992     -4.957712817275     -0.122279054777
 H        -2.662060453639     -5.712395592818      0.099792843345
 H        -1.945598977171     -4.709529559152     -1.195633889307
 H         1.995219103771     -2.303894153684     -0.563329777428
 H        -0.904229813093     -5.402987863832      0.075079148334
 C        -2.616903621686      0.127723224355     -1.210637912947
 H        -3.505089667934      0.251551201408     -1.851753510288
 H        -2.912766515367     -0.455102615974     -0.327082344085
 H        -1.136984016455     -1.942702414391      0.885541763309
 O        -1.158531718914     -0.460615416542      1.505012731705
 C        -1.081143308236     -0.337743405718      2.889229590171
 C        -1.962221825799      0.780872134570      3.454112712242
 H        -0.040239953374     -0.088826460002      3.201208163029
 H        -3.029829096739      0.577144376749      3.262837781284
 H        -1.827203344500      0.874608741428      4.544584474104
 H        -1.712075232908      1.751878455697      3.002711746464
 C        -3.445966510100     -3.061609538805      0.469936177687
 H        -3.560990765131     -2.150259630397      1.077259228647
 H        -3.555933605009     -2.785133719676     -0.592136186334
 H        -4.263933918240     -3.750655563697      0.734016497536
 C        -1.435580801253     -1.664763501970      3.567592051239
 H        -2.470493789847     -1.955336778338      3.318669806923
 H        -0.768540227900     -2.472288057765      3.228908816762
 H        -1.356133794423     -1.594915566957      4.664938480011

60
Ru-dearom
Solvent-corrected electronic energy = -1404.42730796
Thermal correction to Gibbs free energy (298.15 K) = 0.465707
 N        -0.856653792035      1.482670976186      0.233853469226
 C        -2.137179255295      1.838392783760      0.448762274429
 C         0.128568921963      2.411866430971     -0.048242366066
 C        -2.578038415187      3.141194378193      0.348504652675
 C        -0.292887233231      3.788502091261     -0.146610175060
 C        -1.606172014611      4.128299555049      0.039935672370
 H        -3.624977574137      3.395077261172      0.517386702828
 H         0.456082553653      4.549225743553     -0.377078469139
 H        -1.910141814320      5.175557169890     -0.046453412700
 N        -2.659606972741     -0.579090710066      0.236871662302
 C        -2.996375646264     -0.559957880302     -1.208957074287
 H        -2.603022207586     -1.489753234235     -1.644451579124
 H        -2.420803171682      0.261297338526     -1.664127995659
 C        -3.343713554078     -1.669404222124      0.976742994082
 H        -4.408586345637     -1.401197949739      1.105953768393
 H        -2.897553414272     -1.688054462337      1.981533490927
 C        -4.467273334201     -0.399811665192     -1.570316047815
 H        -4.565025743703     -0.447157305239     -2.665114630500
 H        -4.874579806941      0.569238802155     -1.247054986460
 H        -5.093726387906     -1.198979950870     -1.146993947366
 C        -3.253785094576     -3.046918504173      0.350214541796
 H        -3.811515331381     -3.119682755026     -0.594790114629
 H        -3.694857128958     -3.775464042598      1.046668429274
 H        -2.214840212578     -3.350575749173      0.164620436675
 C         0.074946305212     -2.337274200128      0.331095248932
 O         0.431395586090     -3.442144471503      0.453286473699
 Ru       -0.412618783084     -0.585517838487      0.234290032575
 C        -3.017689663939      0.701075919371      0.889340101772
 H        -2.865502907691      0.562267683552      1.971477336107
 H        -4.082905555373      0.944159567406      0.744765806480
 C         1.435319757220      1.972684889768     -0.217865294847
 P         1.741835431281      0.227654566421     -0.062086857414
 C         2.398811877084     -0.337114809384     -1.751239797542
 C         1.149368844418     -0.359580152562     -2.650792816025
 C         2.999327703413     -1.745084918119     -1.696336422359
 C         3.414262648707      0.637594126040     -2.358674151284
 H         0.657525602091      0.625717646198     -2.688503715532
 H         0.413109175412     -1.105393622467     -2.303907298201
 H         1.434231481451     -0.629334089726     -3.681585156300
 H         3.950203504882     -1.768039313976     -1.144088106547
 H         3.209830430639     -2.092759547796     -2.722048110280
 H         2.314260542682     -2.472675309045     -1.236164802469
 H         3.680860885369      0.298094147115     -3.374242182643
 H         4.345119056270      0.696522819188     -1.779109078801
 H         2.998424503562      1.652263520744     -2.447978308696
 C         3.025501877477     -0.008623915135      1.306673320039
 C         3.078915823334     -1.477126260584      1.747454333244
 C         2.548373694623      0.834101875375      2.499307574861
 C         4.419787501410      0.470597459760      0.889163951665
 H         3.346693769155     -2.160847168840      0.930788751310
 H         2.114247234635     -1.803628398377      2.163096377768
 H         3.839404941648     -1.592572015939      2.538280842393
 H         1.513348884436      0.589064028088      2.785304775637
 H         2.595073757564      1.911787414875      2.285070462104
 H         3.195113277711      0.630601707675      3.369234638465
 H         5.088303930579      0.460340581341      1.766832596009
 H         4.402278484699      1.501243225161      0.501231308049
 H         4.871540596998     -0.180454594685      0.126922544155
 H         2.229473761266      2.697103102741     -0.412289855113
 H        -0.276801985528     -0.583238753703      1.785098182617

72
Ru-dearom-solv
Solvent-corrected electronic energy = -1598.82489868
Thermal correction to Gibbs free energy (298.15 K) = 0.563726
 N        -0.966304706263      0.298405148393     -1.028316218254
 C        -2.304570092525      0.251873134481     -1.178242855631
 C        -0.162930271688      1.107708095010     -1.812441974542
 C        -2.967941484496      0.956889385332     -2.160491882297
 C        -0.826066340694      1.871032461270     -2.841203358664
 C        -2.182328704852      1.783488862576     -3.005429794181
 H        -4.051413846048      0.891365489659     -2.264485942485
 H        -0.223234208838      2.516336694826     -3.483673633018
 H        -2.668661186956      2.363319218083     -3.795253288942
 N        -2.242262100547     -1.712707453557      0.345565231797
 C        -2.205087084557     -2.780361766502     -0.693883535857
 H        -1.529576975456     -3.561750824322     -0.312459561973
 H        -1.719843751239     -2.348765867779     -1.584281537530
 C        -2.810187059593     -2.249973109931      1.605468271436
 H        -2.342632677144     -3.232888841958      1.766883970916
 H        -3.891386118154     -2.425831647886      1.462861828798
 C        -3.531200431381     -3.407469680830     -1.102780671995
 H        -3.329325660992     -4.168365206643     -1.871425069395
 H        -4.226261073673     -2.676976890820     -1.541948178107
 H        -4.034722207867     -3.911282934049     -0.265050508544
 C        -2.608150049498     -1.394210734644      2.842694389803
 H        -1.546024131596     -1.304344384613      3.107271131905
 H        -3.132372833942     -1.870045008298      3.685399218328
 H        -3.022474921119     -0.381080630952      2.732153914101
 C         0.661545255249     -2.115484082820      1.608131058809
 O         1.140434657405     -2.797971429694      2.424223413874
 Ru       -0.101023396639     -1.011432417365      0.375344315817
 C        -3.020696826447     -0.544032186096     -0.119207094608
 H        -3.156995638415      0.126877857274      0.741304543577
 H        -4.027779385324     -0.836955362564     -0.456596691199
 C         1.205085808992      1.136461437929     -1.568509263579
 P         1.837562262325      0.040643303349     -0.316338365104
 C         2.953528839841     -1.197396593369     -1.226656667464
 C         1.968416354373     -2.118727406761     -1.969172258074
 C         3.787582290152     -2.038799345443     -0.255971989283
 C         3.869565995082     -0.536874683909     -2.263429947629
 H         1.317951331960     -1.550959787907     -2.653571565803
 H         1.327996720215     -2.681530873010     -1.267575554290
 H         2.526651666556     -2.854276805442     -2.572294055346
 H         4.576122183201     -1.447664939410      0.232305020150
 H         4.286497465140     -2.851336358927     -0.811148314125
 H         3.169908796028     -2.505314981871      0.526415965533
 H         4.411781799850     -1.319862727947     -2.820827046627
 H         4.622470931423      0.119639583920     -1.807953143417
 H         3.295715978934      0.051741631017     -2.994691500542
 C         2.813968084877      1.072463246345      0.933546397699
 C         3.059007000402      0.266413040413      2.216177160547
 C         1.930506737892      2.277967307654      1.287371894441
 C         4.142908911239      1.584896410288      0.369350673652
 H         3.620689382120     -0.660629513071      2.039494960738
 H         2.111334958428      0.001955371582      2.708109204547
 H         3.643881453711      0.877698942868      2.924140482984
 H         1.822609522221      2.969567036824      0.439473898246
 H         2.388295649143      2.831942884415      2.124231743220
 H         0.924250733060      1.956169265874      1.601334396565
 H         4.586166113195      2.306526649408      1.076489176019
 H         4.009318153292      2.105425044298     -0.591969862862
 H         4.872988873742      0.774875554278      0.229052234665
 H         1.847129567765      1.785786450188     -2.168064169584
 H        -0.263250014270      0.016188387180      1.528103932454
 C        -1.034467152971      4.435217198168     -0.279114401287
 C        -1.677670261416      4.195098342463      1.079685815712
 H        -0.571964156150      5.433637730583     -0.315596025094
 H        -1.777848665905      4.366355709277     -1.088008370234
 H        -0.253043007478      3.682017542599     -0.474427409692
 C        -2.308366466973      2.813344772385      1.181937050687
 H        -2.461888183713      4.954935604461      1.237419550387
 H        -2.764405685841      2.668915289967      2.173517389405
 H        -1.546322617609      2.030794253462      1.031489843462
 H        -3.087100210357      2.676527366558      0.415846161752
 O        -0.748046929018      4.409556849691      2.131241163643
 H        -0.043329960167      3.757937924043      2.032772301590

84
a
Solvent-corrected electronic energy = -1793.22381359
Thermal correction to Gibbs free energy (298.15 K) = 0.670041
 Ru       -0.470885268543      1.359635909630      0.084855197410
 H        -1.069150395404      2.007738072374      1.360003751649
 P        -2.038097202951     -0.333310610966      0.198743758660
 O        -2.322967537370      3.244887069578     -1.298856547507
 N         1.477190106114      2.426349878572      0.361703915081
 N         0.613463313571      0.016889046202      1.322992070467
 C        -0.930301089973     -1.735165560953      0.687869993716
 C         0.226060998449     -1.257478777688      1.508909366512
 C         0.937323656070     -2.080596099299      2.382290551295
 H         0.614133691463     -3.110361232305      2.539216783101
 C         2.065942586107     -1.575857256734      3.017900094684
 H         2.644998259698     -2.212632295186      3.690332273835
 C         2.462111250656     -0.258685665262      2.790499175470
 H         3.345699971070      0.161773956159      3.272515099439
 C         1.692195144947      0.522023977989      1.939215763510
 C        -1.560017872287      2.515366044507     -0.808253227664
 C        -2.808421159850     -0.901284167897     -1.428302947145
 C        -1.732092823183     -0.681750020247     -2.506691851268
 H        -2.146668703987     -0.982652849221     -3.483852418796
 H        -0.829988809895     -1.291199772312     -2.328050898750
 H        -1.443282671896      0.378772803077     -2.583430338462
 C        -4.032906036731     -0.043203281537     -1.769462687391
 H        -4.365658207594     -0.290043259477     -2.791166487986
 H        -3.804046121665      1.032893732111     -1.749240747215
 H        -4.880595494517     -0.232927729316     -1.095584246534
 C        -3.193416394783     -2.386548458670     -1.420400241199
 H        -3.987337380238     -2.619298958038     -0.699597912677
 H        -2.329479192846     -3.032341832494     -1.208466951045
 H        -3.566142372486     -2.661662184862     -2.421276087331
 C        -3.308618234536     -0.198523879583      1.589613539991
 C        -4.064000753392      1.132786387235      1.467691529140
 H        -4.626500438085      1.217804861236      0.528228731711
 H        -3.380358456485      1.991687324393      1.535424703257
 H        -4.787958599993      1.212681830085      2.295446749890
 C        -4.300216784482     -1.366821745836      1.608696373825
 H        -4.919605745837     -1.296152817885      2.518226885851
 H        -3.790679347242     -2.342396057614      1.633236494033
 H        -4.982618352688     -1.350124392980      0.747587653028
 C        -2.532662857395     -0.198987557676      2.917618616660
 H        -1.758432254943      0.581885740462      2.948749457662
 H        -2.057479646099     -1.170094897759      3.122484195977
 H        -3.239354630166     -0.001457310297      3.740159845176
 C         1.414815369255      3.910610928610      0.371217295524
 H         0.631861739132      4.183696938873      1.093373392826
 H         2.367716839868      4.306918878247      0.767194738519
 C         1.125590148990      4.558090881294     -0.968858624887
 H         0.210243929020      4.163962756889     -1.430276117120
 H         1.950804687308      4.437473291550     -1.685119442832
 H         0.982978020746      5.637447336679     -0.811337568474
 C         2.358450035915      1.889638150803     -0.713565465138
 H         1.870031430023      2.116651780614     -1.672640097000
 H         2.365885886340      0.792435492712     -0.616248802988
 C         3.794493973818      2.396965797284     -0.726765908349
 H         4.320350906202      1.929683585238     -1.572418378939
 H         4.343025412458      2.126660842003      0.187614129675
 H         3.862585262285      3.486691578873     -0.859622431676
 H        -1.465983054836     -2.563206853212      1.173694672586
 C         3.937056695918     -1.824365468385     -1.189800729458
 H         4.056136623700     -2.927712516707     -1.272796427320
 O         2.778730612849     -1.526172422278     -0.458462526037
 C         5.141511053899     -1.288675763845     -0.430552546192
 H         5.080302292978     -0.191927765612     -0.338681542584
 H         5.174330511583     -1.713805259663      0.585036139999
 H        -0.468707885770     -2.126339895895     -0.252975704322
 H         6.084557414744     -1.539586753243     -0.941152196346
 C         1.938675946615      1.984763596062      1.697351292524
 H         1.360012037569      2.546774522843      2.447662502845
 H         2.999477336862      2.231455767839      1.863300263785
 H         1.963461251702     -1.929061965844     -0.959210803866
 O         0.836756683706     -2.548540831349     -1.692711933311
 C         1.120451516172     -3.883656978031     -1.882117434174
 C         1.282184515055     -4.629414343883     -0.548328024496
 H         2.094201623902     -4.015488896411     -2.426307485439
 H         1.599942327152     -5.677331986861     -0.685637487251
 H         2.033195163458     -4.119318245847      0.075944526946
 H         0.328088128296     -4.632318890434      0.008010828764
 C         3.857050001933     -1.266481405095     -2.609573434621
 H         4.719758156651     -1.578792969214     -3.219907888088
 H         2.935676344352     -1.621054663117     -3.096551950388
 H         3.828055947841     -0.163914944585     -2.591418274133
 C         0.060283060395     -4.565542533360     -2.753772457212
 H        -0.038643160950     -4.034285864742     -3.714707448919
 H         0.306938903120     -5.619401033181     -2.968618931779
 H        -0.923667830855     -4.539537837136     -2.254123700719

86
b
Solvent-corrected electronic energy = -1794.40996260
Thermal correction to Gibbs free energy (298.15 K) = 0.688564
 Ru       -0.167496086789      0.044101126023     -0.958294739886
 N         1.581463000671      1.359835700140     -1.488277267428
 P        -2.221037642858     -0.611890349810     -0.105468887774
 C         1.717142254498      2.247048160774     -0.305743728262
 C         1.306880099456      2.200944854484     -2.683115530500
 C         2.818046268456      0.545328259448     -1.644084203932
 N        -0.606827966335      1.810386005893      0.127047812138
 C         0.111587964162     -1.399919234399     -2.057241388105
 H        -1.022824065034      0.705593235088     -2.127526464096
 C        -3.537397491187     -1.347400526122     -1.249464993806
 C        -2.139742522405     -1.544577930205      1.543525206234
 C        -2.907621789149      1.054122572357      0.345614044625
 C         0.393459802959      2.699746771517      0.230194456102
 H         2.173413111844      1.651381695554      0.515559028249
 H         2.357011142755      3.116626326378     -0.523293120285
 C         1.229108680440      1.452846923198     -3.999328380791
 H         0.357741701261      2.722537003628     -2.492762965694
 H         2.085869252504      2.981147358188     -2.751709075747
 C         4.095870056247      1.313626123614     -1.950107095033
 H         2.954529267294     -0.011386069572     -0.708609814102
 H         2.629713358046     -0.195651641882     -2.432762006607
 C        -1.827217859025      2.058002400030      0.634749975988
 O         0.268593400583     -2.294862641633     -2.775585665871
 C        -3.310220842032     -2.858937667014     -1.385909843212
 C        -4.968207462586     -1.073007671008     -0.760670298574
 C        -3.384507611210     -0.707509594148     -2.638222802650
 C        -1.323967793373     -2.833552015407      1.366386527384
 C        -3.511214970988     -1.885594772080      2.135771408503
 C        -1.406618218560     -0.626145145171      2.537963655968
 H        -3.450771996656      1.411513873500     -0.545558288181
 H        -3.641451517402      1.003191376084      1.162825149778
 C         0.201529463782      3.911723704337      0.886030796480
 H         2.197819173186      1.024887169610     -4.296285382043
 H         0.485836164340      0.643671987759     -3.963129743867
 H         0.926119025276      2.157047802082     -4.788613764219
 H         4.929525645245      0.595937915911     -1.980976699967
 H         4.065769466657      1.827362945515     -2.922772195562
 H         4.333394495757      2.054236813433     -1.171754148696
 C        -2.065834229729      3.236954366903      1.337725921131
 H        -2.267091822710     -3.099709464935     -1.643107322889
 H        -3.579692650801     -3.404714150470     -0.470937955165
 H        -3.948641219613     -3.244479517269     -2.197498194764
 H        -5.174302756029     -1.487115215639      0.232643926013
 H        -5.674148672208     -1.543612185123     -1.464628785689
 H        -5.200214454504      0.002196596514     -0.742035174109
 H        -2.436459659054     -0.983272428154     -3.118914925086
 H        -4.206630600104     -1.066038033702     -3.279001897467
 H        -3.443877190039      0.391157330783     -2.605188318328
 H        -1.848313303732     -3.581699025364      0.757726260955
 H        -0.345605103672     -2.645205153795      0.904052314385
 H        -1.140977820974     -3.282396176943      2.356341042313
 H        -4.048608618423     -2.639456697109      1.544501461576
 H        -4.152741205627     -0.997629952732      2.244512940731
 H        -3.364178053039     -2.307345543544      3.143850030437
 H        -1.988781279787      0.277259755711      2.775862266878
 H        -0.412069770615     -0.320091400469      2.188788382721
 H        -1.267938627810     -1.176497970273      3.482729795285
 C        -1.039752801544      4.170019012413      1.460022461734
 H         1.020395687518      4.628959988328      0.954599129370
 H        -3.052623828475      3.423268914566      1.763608446695
 H        -1.212379104582      5.105884099525      1.995997730976
 H         0.973446613714     -0.293595956451      0.567699866497
 H         0.675746749317     -0.995306647623      0.283057405653
 C         2.240431298386     -0.454796061189      4.281956915570
 H         2.923654132354     -1.281583871748      4.030473078207
 H         2.441744397298     -0.152648946052      5.324163266377
 H         1.207721391598     -0.840938446355      4.229833314109
 C         2.427032925843      0.702821514603      3.291242773040
 H         3.476349139457      1.068790280634      3.447142785976
 C         1.513893074824      1.877602185708      3.662669505852
 H         1.703675714133      2.736883811325      2.999808807618
 H         0.454135266968      1.590550674085      3.544815400317
 H         1.664870354664      2.214008712127      4.702780088738
 O         2.227077648974      0.303231790529      1.987953625959
 C         2.406548384406     -3.229038623464      1.661822700322
 H         1.689396446664     -2.535417329719      2.125224877796
 H         1.846881042491     -4.095567820181      1.274552001000
 H         3.095485278434     -3.583604436920      2.447052429073
 C         3.182349329511     -2.523251325778      0.552328723547
 H         2.448648917965     -2.228176840680     -0.229578184827
 C         4.198276639043     -3.444292736441     -0.106121044467
 H         4.718263541056     -2.921806852038     -0.924688592076
 H         4.956095281078     -3.763591144206      0.628905298377
 H         3.716734229265     -4.343094962253     -0.521942422826
 O         3.860667101944     -1.391358879152      1.031502308497
 H         3.191519514137     -0.731637762912      1.447462605305

86
c-TS
Solvent-corrected electronic energy = -1794.40762573
Thermal correction to Gibbs free energy (298.15 K) = 0.687040
Imaginary frequency: -407.1545
 Ru       -0.141984473070      0.072821319300     -0.895130522888
 N         1.583133429052      1.408705002481     -1.482297396853
 P        -2.219245902590     -0.563102593535     -0.099581468142
 C         1.684576598820      2.359198657601     -0.346699628853
 C         1.292455597343      2.179524143289     -2.719649762452
 C         2.842784427504      0.624979738546     -1.592238999036
 N        -0.640576089411      1.891830919027      0.076403890915
 C         0.193294796622     -1.438539190652     -1.866185718505
 H        -0.958540985452      0.641804847899     -2.131182297097
 C        -3.481412830049     -1.346005748987     -1.276225446716
 C        -2.229430749253     -1.435133693963      1.584086874589
 C        -2.936352004299      1.114742855256      0.256966746534
 C         0.344992180341      2.798200925376      0.166309757962
 H         2.173666190574      1.814391870710      0.487276830206
 H         2.292981589423      3.239457931321     -0.609537534175
 C         1.253927136140      1.366408505841     -3.998840983226
 H         0.324709050579      2.677843538896     -2.563851589416
 H         2.045829318257      2.981383044625     -2.820899385428
 C         4.102113611209      1.415171284982     -1.920067940434
 H         2.983064431224      0.112660955983     -0.633902737102
 H         2.682407912604     -0.154076383299     -2.349892957886
 C        -1.875650933735      2.139634234289      0.548045880453
 O         0.382119042643     -2.386645846668     -2.510047640292
 C        -3.240949960687     -2.860054320004     -1.348215247258
 C        -4.934078680371     -1.063043076948     -0.862507661916
 C        -3.273289758971     -0.757886185195     -2.680526989008
 C        -1.370406041406     -2.705213729394      1.501580055274
 C        -3.623655940632     -1.787162766967      2.112066543912
 C        -1.575083877864     -0.460488819911      2.576964080587
 H        -3.442616941636      1.432388603780     -0.670285056981
 H        -3.704042390931      1.090970741254      1.043687044908
 C         0.125175157534      4.025972971141      0.784598545934
 H         2.241653360581      0.965637753944     -4.270097492716
 H         0.544990569177      0.529245234900     -3.926348939289
 H         0.927269489723      2.018443281336     -4.822820638959
 H         4.955241828614      0.720056971131     -1.916646459057
 H         4.065523395973      1.889553060553     -2.912329814446
 H         4.313052715255      2.192626159587     -1.170392741958
 C        -2.143333255734      3.335522119302      1.210632504812
 H        -2.188178188081     -3.101470514524     -1.560863774889
 H        -3.537150104260     -3.374645262002     -0.423628810625
 H        -3.848476301876     -3.280630339932     -2.166214892046
 H        -5.185682911359     -1.448866734732      0.131450637632
 H        -5.606019703722     -1.555829604992     -1.584467321019
 H        -5.168912056845      0.011493911087     -0.885535951282
 H        -2.302503641255     -1.041090846836     -3.108331323251
 H        -4.063458287016     -1.148599152636     -3.342441610893
 H        -3.343978148015      0.340562836020     -2.691881580210
 H        -1.821902736551     -3.477649667946      0.864889625273
 H        -0.363915149695     -2.492114030583      1.117210980960
 H        -1.258875622758     -3.132833229008      2.511671399180
 H        -4.107881616722     -2.581364460820      1.527344479978
 H        -4.291631221838     -0.912755620604      2.142546148498
 H        -3.524752639356     -2.159240567814      3.145384104132
 H        -2.199691948026      0.425580870612      2.766590574764
 H        -0.586634608794     -0.126781552795      2.237992698349
 H        -1.440641639118     -0.973814643975      3.542735633900
 C        -1.129618200209      4.283346989964      1.328743437756
 H         0.932593180939      4.756794079843      0.847233163954
 H        -3.141303845240      3.523165098676      1.609186426581
 H        -1.323984330491      5.231149520947      1.835393917403
 H         1.183519348605     -0.222374350438      0.907684919002
 H         0.663110411809     -0.770838561572      0.530580143860
 C         2.042441158940     -0.560250782938      4.005202442249
 H         2.750649148480     -1.383057162010      3.819296842459
 H         2.077712070554     -0.318146677538      5.080847950933
 H         1.029180993766     -0.925218374045      3.769473808713
 C         2.397909023392      0.647318072647      3.130605837414
 H         3.418675612854      0.969952293251      3.453140697622
 C         1.469354186910      1.831769204058      3.421237317266
 H         1.787318535526      2.718762199735      2.850444428886
 H         0.432548587579      1.596619909804      3.126588025703
 H         1.467256513309      2.102583204176      4.490480685174
 O         2.409522127049      0.327251817659      1.783055766822
 C         2.434231152345     -3.324877839718      1.389247684049
 H         1.772729958074     -2.656987835181      1.960289423514
 H         1.811798209730     -4.105256977112      0.922498366860
 H         3.126379679483     -3.809000438924      2.098753902626
 C         3.211804649393     -2.532716356830      0.341756159233
 H         2.471179491484     -2.086147966592     -0.352483179249
 C         4.132292396231     -3.422118663721     -0.478986674045
 H         4.652293933316     -2.831038844680     -1.249356434222
 H         4.896156879507     -3.885121089316      0.168082901048
 H         3.570409104734     -4.224789420554     -0.981262970029
 O         3.990289566959     -1.518628114553      0.929160668452
 H         3.375222967159     -0.813704640383      1.315636615514

72
d
Solvent-corrected electronic energy = -1598.77559275
Thermal correction to Gibbs free energy (298.15 K) = 0.565219
 Ru        0.401512455645     -0.589942094313      0.049632713958
 N         2.668983246233     -0.400071582990      0.185354367625
 P        -1.800609854707      0.033133031053     -0.155153324011
 C         2.849765346157      0.991276146646      0.657511111495
 C         3.355352905700     -0.539848599510     -1.124744683435
 C         3.198221716362     -1.349753071365      1.199865270976
 N         0.701012544412      1.486454338793     -0.299411298928
 C         0.110105628186     -2.346784424079      0.394135271868
 H         0.439409974758     -0.243666624604      1.685076412800
 H         0.507000357664     -0.769594948895     -1.637236699324
 C        -3.018406345075     -0.951913832449     -1.230115063582
 C        -2.653887473880      0.582011707709      1.459050977372
 C        -1.583289676287      1.622488537074     -1.102529712097
 C         1.918287986968      1.965962419658     -0.007984931820
 H         2.612625899935      1.010847196288      1.733527649290
 H         3.892657528478      1.328275536280      0.539783799097
 C         3.353732441033     -1.941672229435     -1.701257628141
 H         2.853723333245      0.149998428664     -1.818754540597
 H         4.397973094337     -0.186614322950     -1.024538754327
 C         4.688224541389     -1.260388125558      1.499132909426
 H         2.621539227800     -1.173759046764      2.116657112342
 H         2.942541164006     -2.364170234907      0.866241126546
 C        -0.268697753714      2.278903421335     -0.785932543898
 O        -0.088590458039     -3.473262639314      0.636384269624
 C        -3.625462454715     -2.093154899716     -0.402391937225
 C        -4.132781191520     -0.082573435403     -1.832814428552
 C        -2.239116824714     -1.577474622370     -2.396054901884
 C        -2.615047732193     -0.573907971917      2.469610253289
 C        -4.098956980607      1.061702783140      1.281994254585
 C        -1.841844225767      1.758681190716      2.029272439845
 H        -1.566282753908      1.337965899404     -2.168427666870
 H        -2.421318147418      2.322615114702     -0.971710080785
 C         2.232629860670      3.303102405796     -0.226800445593
 H         3.988367587202     -2.632103726636     -1.126276083803
 H         2.334971098489     -2.352794061936     -1.745718537580
 H         3.752288494502     -1.905690059287     -2.726235282713
 H         4.931036875650     -1.992839315211      2.283861169040
 H         5.312175638302     -1.497597954727      0.624215964796
 H         4.983046228348     -0.268637588528      1.874360118771
 C        -0.023666229432      3.634895686142     -1.000109843625
 H        -2.851351690141     -2.687289824880      0.107820317013
 H        -4.341026929783     -1.733121365014      0.349498876986
 H        -4.173615827874     -2.772653082132     -1.075716820494
 H        -4.752939437504      0.417405799414     -1.080878102435
 H        -4.798799519793     -0.728077829539     -2.429410980904
 H        -3.732839388811      0.683320061052     -2.513848231150
 H        -1.498009369966     -2.310465944986     -2.049564127189
 H        -2.953608483955     -2.096622166318     -3.056219378264
 H        -1.711333338791     -0.824735653703     -3.001056079690
 H        -3.247976302900     -1.418880037258      2.167158001563
 H        -1.592105392734     -0.948358898067      2.615753880578
 H        -2.988615715732     -0.215917879644      3.443582909344
 H        -4.784604912716      0.249316470387      1.005674982328
 H        -4.182931990100      1.864513713268      0.533376042171
 H        -4.455425840653      1.472583386936      2.241408084938
 H        -1.929235619211      2.663240668661      1.408086954677
 H        -0.777277315823      1.512561788297      2.146074059245
 H        -2.238914857308      2.011456627653      3.026193203693
 C         1.241536103895      4.145916167864     -0.725181566087
 H         3.232000747830      3.674928071630      0.004287069900
 H        -0.818646860927      4.274703119543     -1.386150558251
 H         1.455155321960      5.202967116185     -0.897863695378
 C         1.944272834055      0.391067516148      4.454726387475
 C         0.763169174843     -0.463979994344      4.559763304622
 O         1.381427081280      0.081882160775      5.721883397072
 H         2.923936446197     -0.061477669500      4.253660205282
 H         1.835737661678      1.434266963400      4.132171008310
 H        -0.205119202985     -0.003387310445      4.322314890609
 C         0.825690934690     -1.954290467841      4.396179097428
 H         0.092076118619     -2.445703988854      5.054212156134
 H         0.591450439676     -2.231975273822      3.357623090123
 H         1.828119989484     -2.334760495399      4.644085586397

72
e-TS
Solvent-corrected electronic energy = -1598.74142335
Thermal correction to Gibbs free energy (298.15 K) = 0.566987
Imaginary frequency: -943.5981
 Ru       -0.289925703966     -0.018465361863     -0.608755681110
 N        -2.452852274764     -0.702840414512     -0.722805842074
 P         1.960605058669     -0.083847068095     -0.118215020659
 C        -2.700139786169     -1.219900269842      0.642506397945
 C        -2.647525985699     -1.818916783734     -1.686605155028
 C        -3.353555443503      0.441734124661     -1.012027579377
 N        -0.335284118919     -1.656269745433      0.739597283747
 C        -0.223156050985      1.368154559330     -1.782420776757
 H        -0.820877153171      1.034450251188      0.729733094576
 H         0.084205698943     -1.113433285693     -1.764176105673
 C         2.541433255795      0.978398651848      1.346193797336
 C         3.250614061543     -0.039860973699     -1.509756616043
 C         2.076534470405     -1.824727853295      0.532665405014
 C        -1.549419073618     -2.041647253946      1.158930762253
 H        -3.628822726693     -1.811644011731      0.690609185108
 H        -2.824512063223     -0.355565937149      1.312802323216
 C        -2.548840827040     -1.429254561451     -3.148693061777
 H        -3.631732249548     -2.285067431936     -1.498298350362
 H        -1.889819730829     -2.579648858444     -1.451248173871
 C        -4.847613342361      0.149701300321     -1.001829285214
 H        -3.057270995134      0.853806207365     -1.985616351653
 H        -3.121201587380      1.211807871469     -0.268500732038
 C         0.783138535168     -2.279023273576      1.149644831027
 O        -0.171230911874      2.253397702593     -2.540926604376
 C         2.185248136656      2.445153814607      1.058638346104
 C         4.031550747353      0.871996183398      1.686649097320
 C         1.752761624146      0.481495810321      2.571516234922
 C         2.662843498986     -0.713272200243     -2.758828688876
 C         3.565350718100      1.420745106530     -1.862566272466
 C         4.542840641497     -0.787790026601     -1.146257468051
 H         2.923167556765     -1.970388976073      1.218951125806
 H         2.262453673890     -2.465862737953     -0.345764048197
 C        -1.694788572140     -3.095193107165      2.054753401449
 H        -1.618986707281     -0.879217804145     -3.353865623898
 H        -3.400589079449     -0.816095722151     -3.477859841227
 H        -2.546759217731     -2.343647824601     -3.760653616574
 H        -5.145167265534     -0.572991744420     -1.776409985616
 H        -5.387354116809      1.087431137865     -1.202721372745
 H        -5.194859796063     -0.225055491904     -0.027082125423
 C         0.703323350138     -3.325171938439      2.067573245319
 H         2.296535014998      3.038275041574      1.981466833594
 H         1.150957114174      2.554677728145      0.704342497903
 H         2.846315462879      2.889464120641      0.302436708495
 H         4.676468583254      1.315163422487      0.915728680125
 H         4.218985292918      1.424705539382      2.622626680296
 H         4.346602966245     -0.169370551807      1.854738155816
 H         2.128114488446     -0.489611525264      2.928389864954
 H         0.678763104695      0.379981426977      2.370776002341
 H         1.875131809850      1.201653857508      3.396776847357
 H         2.339830668919     -1.747534557730     -2.566303771432
 H         3.443838445364     -0.746062471265     -3.536474363602
 H         1.803785615984     -0.159802936746     -3.160843301276
 H         4.153067848328      1.924423907347     -1.082882665826
 H         4.162766808657      1.445236123627     -2.788769900489
 H         2.650898612417      2.006667330603     -2.043559008393
 H         4.364182422797     -1.861191442000     -0.983853861699
 H         5.248013241870     -0.702233866157     -1.989680308379
 H         5.045884466914     -0.385323218140     -0.260212745855
 C        -0.547594234211     -3.732770322005      2.522320921461
 H        -2.689255090562     -3.401812118659      2.382275834360
 H         1.614967051545     -3.818487830105      2.407789286247
 H        -0.629466545599     -4.555891686332      3.235489682496
 C        -1.346326357624      1.975876090479      1.973351300581
 C        -2.349895153602      2.951902429199      1.545815824698
 O        -2.211942442203      3.310313269841      2.870166104195
 H        -0.333334328621      2.342693024092      2.116111706597
 H        -1.664989961629      1.106747858311      2.549550832275
 H        -3.337086572711      2.510590822320      1.292392811953
 C        -1.943937109788      3.970491260549      0.499940974395
 H        -1.929445921490      3.526627319079     -0.507999982787
 H        -0.941355005123      4.369074751865      0.723640667522
 H        -2.654478545263      4.812631138780      0.494029540022

72
f
Solvent-corrected electronic energy = -1598.80925825
Thermal correction to Gibbs free energy (298.15 K) = 0.570983
 Ru       -0.277479931007     -0.022466349609     -0.544024637924
 N        -2.435879524398     -0.686288415127     -0.604627820243
 P         1.999023156524     -0.118801710491     -0.192400959071
 C        -2.587761584735     -1.422678029067      0.672638219584
 C        -2.682339873693     -1.630779269461     -1.726802430389
 C        -3.356513566530      0.480587601118     -0.637835335123
 N        -0.222127721167     -1.850688943123      0.525993040833
 C        -0.273602408050      1.473478148532     -1.593115981745
 H        -1.021950082248      1.547007860250      1.156703245318
 H         0.025996393318     -0.810196569796     -1.838476473074
 C         3.203799454761      0.170064434791     -1.619231972056
 C         2.571853035466      0.734345049932      1.395446794005
 C         2.177086465648     -1.936398447650      0.166998837183
 C        -1.406505807718     -2.311957477550      0.958627914604
 H        -2.656330240421     -0.682319249037      1.486345059789
 H        -3.515333115329     -2.016922085418      0.691382202595
 C        -2.657914846300     -1.006448648473     -3.108309844287
 H        -1.915473191912     -2.416102681250     -1.659978830496
 H        -3.655858034428     -2.127087461892     -1.564391507782
 C        -4.845245368905      0.168849746102     -0.592387344261
 H        -3.086540687115      1.114788626984      0.214394033131
 H        -3.120635737277      1.058141679096     -1.541299204827
 C         0.923625723789     -2.515146543311      0.758953421257
 O        -0.251065728818      2.384280053775     -2.313455690442
 C         3.473216761089      1.673044855354     -1.770267951366
 C         4.529565073907     -0.583829244923     -1.433253974785
 C         2.543845214618     -0.337629649363     -2.911194530162
 C         2.185650588113      2.219428429480      1.328582552091
 C         4.068282337364      0.597035855004      1.689157885429
 C         1.789069500570      0.070820459891      2.542018868658
 H         2.340167428521     -2.428041165655     -0.806813251091
 H         3.056108423409     -2.162981297024      0.787572901602
 C        -1.490990442503     -3.501679147884      1.671039875027
 H        -3.507717457555     -0.329241432592     -3.277728604396
 H        -1.726715287084     -0.448892162779     -3.284955464808
 H        -2.722950095373     -1.807851835714     -3.859168290294
 H        -5.398383290120      1.120057968227     -0.589922126782
 H        -5.184823546837     -0.407642423899     -1.465829191940
 H        -5.131520813918     -0.378401307548      0.318288717073
 C         0.904708163162     -3.702806719904      1.488232096151
 H         2.542277991718      2.258738990393     -1.814195443137
 H         4.096857094932      2.067566564160     -0.955950583013
 H         4.017606077960      1.844967615584     -2.713156606065
 H         5.062230441153     -0.302137216599     -0.517442946863
 H         5.189931946637     -0.345837665010     -2.283385636823
 H         4.388837490061     -1.674838591023     -1.429915293578
 H         1.665643754743      0.260942579301     -3.188573375455
 H         3.276381018406     -0.262642913505     -3.731438109370
 H         2.232785505906     -1.391468950019     -2.841634783254
 H         2.773250615037      2.772564418947      0.584237922477
 H         1.121218486515      2.357780168061      1.092025942589
 H         2.371850891846      2.686326463917      2.309724742027
 H         4.687532770064      1.158333003567      0.975820916959
 H         4.398098659916     -0.453341401265      1.692603860788
 H         4.271683833146      1.008407187045      2.691858821285
 H         2.112414212870     -0.965851866651      2.720798799052
 H         0.704298535694      0.070228405498      2.364415014577
 H         1.970027218791      0.635057983452      3.471005418196
 C        -0.314066134417     -4.196516712686      1.943881513076
 H        -2.460169244200     -3.869521608555      2.010260726971
 H         1.837310099200     -4.233517841323      1.684185015589
 H        -0.348691293388     -5.130273791330      2.509232058275
 C        -1.427963258905      2.001449753099      2.086595279050
 C        -1.627703751951      3.534907391503      1.978502006646
 O        -2.118109493842      4.057933822264      3.108624666400
 H        -2.396888259583      1.525189514684      2.319001007273
 H        -0.738421513953      1.776324697129      2.915721768609
 H        -0.591776758372      3.925102248268      1.688067770606
 C        -2.493644652217      3.840950004186      0.729807106499
 H        -2.610678849941      4.933495240903      0.628962492799
 H        -2.070331428623      3.448896328382     -0.212601902930
 H        -3.505310394448      3.416104713936      0.866287041992

84
g
Solvent-corrected electronic energy = -1793.17566255
Thermal correction to Gibbs free energy (298.15 K) = 0.666980
 Ru        0.953349318963      0.237481035108     -0.698098507406
 N        -0.210768590902      0.749923462915     -2.586466822387
 P         1.685199769339     -0.944563761281      1.133133883157
 C        -1.464745037502     -0.018462608858     -2.417930451198
 C         0.457746993506      0.291193289899     -3.831338804866
 C        -0.521052507808      2.203709581117     -2.620265302833
 N        -0.242911969835     -1.500060579491     -0.969557176980
 C         1.955130700123      1.722824555355     -0.410079530264
 H        -0.366899449817      0.892218663494      0.116649258340
 H         2.117606881533     -0.544309566804     -1.642277329663
 C         3.538825545665     -1.130989989453      1.512117182343
 C         0.719237930992     -0.656105950869      2.749012700700
 C         1.180395696767     -2.661279627975      0.614717568443
 C        -1.252808494839     -1.389294580838     -1.843822603324
 H        -2.100078801369      0.536078955233     -1.706890689051
 H        -2.020616097044     -0.095091365361     -3.367079501093
 C         1.699042056043      1.071666430615     -4.217181880587
 H         0.712236213547     -0.767756964356     -3.680785791349
 H        -0.268442462484      0.326435467022     -4.664124688895
 C        -1.421820387166      2.676446112346     -3.753004652380
 H        -0.988229996574      2.443836759600     -1.657528140785
 H         0.434391178745      2.744450576146     -2.645468262781
 C        -0.016946455011     -2.639654555028     -0.294354662548
 O         2.590892129136      2.682205587060     -0.203121019427
 C         4.313301211441     -1.129213729548      0.185746530679
 C         4.016650029215      0.072107016781      2.337351072691
 C         3.876710716180     -2.440513614513      2.241806428303
 C         0.791176212237      0.834644066762      3.111434114917
 C         1.188091088809     -1.500067236044      3.938866544420
 C        -0.746318994597     -1.026220757681      2.462977914928
 H         2.028739940291     -3.060679168057      0.033058928192
 H         1.027336742335     -3.341522924047      1.465009463771
 C        -2.099285529534     -2.464876934492     -2.097193426484
 H         2.407915598569      1.134014158863     -3.378772688686
 H         2.200098929355      0.557031509442     -5.050760918005
 H         1.463347732427      2.091676603628     -4.555189758566
 H        -2.418649968297      2.212369724069     -3.710848843062
 H        -1.564776384188      3.763197253400     -3.654364775359
 H        -0.991262258562      2.490702461608     -4.748636410384
 C        -0.851433662190     -3.740963098710     -0.480380713991
 H         3.980368536360     -1.925554250060     -0.496849245454
 H         4.220862843271     -0.171813563930     -0.344570489583
 H         5.380541038601     -1.300159860482      0.404104164896
 H         3.646961493272      0.047487237321      3.371672289689
 H         3.717139975127      1.028477884218      1.881271167930
 H         5.118101769805      0.059740552213      2.385020936269
 H         4.962929022777     -2.468163791910      2.430461852057
 H         3.376168294407     -2.542288946069      3.210884170986
 H         3.633484803953     -3.324779750346      1.633979378483
 H         0.124629462368      1.033707132632      3.967417634043
 H         1.802374739206      1.147079058819      3.404680829793
 H         0.467009704543      1.468064222629      2.274092004342
 H         0.485551245574     -1.351256660158      4.776049161804
 H         2.184195663857     -1.209829265718      4.299487145561
 H         1.195611773602     -2.576639525436      3.708508819788
 H        -1.130705427102     -0.512093102439      1.571810353025
 H        -1.365750755074     -0.723793789184      3.323396546526
 H        -0.881886538603     -2.110773812453      2.331454443095
 C        -1.896842860477     -3.650707268799     -1.395525061394
 H        -2.909164957351     -2.364245332965     -2.821193876907
 H        -0.670530700886     -4.658967033794      0.080764955199
 H        -2.553685367429     -4.507060436984     -1.563224763049
 C        -2.270304102166      2.515946932490      2.585336855938
 C        -1.880653335383      3.836166602359      2.090886303040
 O        -3.117021613109      3.233862395335      1.690771151752
 H        -1.796816504136      1.631931111657      2.146648960474
 H        -2.662042049247      2.397120194662      3.601969385976
 H        -2.031405608455      4.688650808034      2.765589333232
 C        -0.836080437753      4.017072670809      1.030819233332
 H         0.125680046099      4.282056112636      1.496000973249
 H        -0.695312436098      3.090627370097      0.456662735037
 H        -1.117116454297      4.831505054651      0.345239527180
 C        -3.974571384044     -0.208802300027      0.658831151572
 H        -3.150233454656     -0.745012574608      0.161456067946
 H        -3.581167231527      0.249378115144      1.578341574588
 H        -4.738483044100     -0.946439359173      0.951319870530
 C        -4.565828926474      0.847116079978     -0.268132204525
 H        -5.386355599793      1.361315672816      0.271092384195
 C        -5.141393123241      0.235910225622     -1.534151999668
 H        -5.530800764893      1.021565779767     -2.199592708532
 H        -4.368792098086     -0.328317057762     -2.080778769790
 H        -5.963926750869     -0.455237892229     -1.296184774759
 O        -3.595297714274      1.803631117414     -0.654589506542
 H        -3.338977599219      2.319453904777      0.132866682419

84
h-TS
Solvent-corrected electronic energy = -1793.14371581
Thermal correction to Gibbs free energy (298.15 K) = 0.669165
Imaginary frequency: -898.3259
 Ru       -1.149602845654      0.190339389548      0.334252756561
 N        -2.402657619424     -1.704868043369      0.416959626134
 P         0.000181621851      1.979269463941     -0.557023896583
 C        -1.869558527327     -2.505928727027     -0.707954272333
 C        -3.844818428929     -1.445666738525      0.162723860440
 C        -2.184772445429     -2.424966942178      1.699226907208
 N        -1.194187932475     -0.419213393198     -1.699914948652
 C        -1.114513438760      0.742744042055      2.064566043777
 H         0.229523841382     -0.879149704106      0.567600197783
 H        -2.501065739478      1.058538163116     -0.009938837815
 C        -0.471273852867      3.759155980270     -0.099756027733
 C         1.890529991857      1.806906481983     -0.638176056400
 C        -0.534531837162      1.828023609027     -2.333423888123
 C        -1.581810276642     -1.681342246900     -1.931630974261
 H        -0.917043174917     -2.946924412423     -0.380653947726
 H        -2.543367261117     -3.337848768389     -0.969742098001
 C        -4.576185649093     -0.731030509152      1.281974728837
 H        -3.901686343123     -0.851716726582     -0.760667651130
 H        -4.349416976924     -2.406233257524     -0.047421334671
 C        -2.889326915612     -3.766381468146      1.849199140945
 H        -1.101067999684     -2.562797047906      1.799534114190
 H        -2.487173053771     -1.749438033644      2.510337288163
 C        -0.852616222522      0.406886912569     -2.703946504668
 O        -1.082208368649      1.100027964372      3.175098268113
 C        -1.977066254725      3.816862213901      0.197073342487
 C         0.279933291359      4.169674839345      1.174594420692
 C        -0.181076263326      4.758913779564     -1.230151055468
 C         2.433302143772      1.624290067339      0.788600731482
 C         2.630362130126      2.962306027557     -1.319931163448
 C         2.165598039766      0.532259445829     -1.456070952542
 H        -1.471756710122      2.404487018697     -2.417239134920
 H         0.180570413033      2.277240856398     -3.037574585970
 C        -1.626498868000     -2.190869548741     -3.225049189728
 H        -4.056881344021      0.192779701486      1.574441571118
 H        -5.583431434130     -0.460087330809      0.931687693413
 H        -4.698184746481     -1.363249855767      2.173791905858
 H        -2.583936653500     -4.488828974662      1.077241521782
 H        -2.618051805813     -4.195867483663      2.825306056669
 H        -3.985516883935     -3.675265315217      1.823586988328
 C        -0.851323353229     -0.053838455479     -4.019638627752
 H        -2.586018129584      3.462572780420     -0.648427689472
 H        -2.246470713389      3.221688808205      1.079812893277
 H        -2.253976078504      4.866151358460      0.392459687265
 H         1.351176274833      4.334399406237      0.995298039965
 H         0.170580187680      3.422620404845      1.976027877954
 H        -0.138389419036      5.118996014414      1.547672155483
 H        -0.446798964789      5.771086367371     -0.882465076510
 H         0.872316647428      4.783917049802     -1.530677934447
 H        -0.789246570306      4.555522078204     -2.124170903541
 H         3.447699611342      1.197434703405      0.739951045764
 H         2.498562827811      2.576382268359      1.331880035535
 H         1.808596796323      0.942280979993      1.381762424859
 H         3.694459267787      2.687990722282     -1.415948719327
 H         2.588545278173      3.894278214387     -0.740007038883
 H         2.251822199719      3.160353945151     -2.334570064932
 H         1.571063907724     -0.320421897202     -1.105786676319
 H         3.229327947459      0.263649001697     -1.355332698167
 H         1.961806996391      0.680963408276     -2.527588744575
 C        -1.241329767151     -1.364780041220     -4.278365519531
 H        -1.948006195813     -3.219128366772     -3.396888658449
 H        -0.557678090160      0.617023795348     -4.828245775854
 H        -1.253157962543     -1.740766992566     -5.303669640026
 C         1.478151142520     -1.826547622733      1.235018314070
 C         1.588726623038     -3.110872334838      0.544129591042
 O         2.648807421063     -3.174090929602      1.446410718621
 H         2.173557786747     -1.040950560007      0.953197705379
 H         1.009079970242     -1.787392563197      2.216868098688
 H         0.775467523902     -3.825720431139      0.774281128783
 C         1.948609464890     -3.144433010497     -0.924613607184
 H         1.077415971107     -2.910424306332     -1.556651024232
 H         2.746942525873     -2.422090719422     -1.148185447482
 H         2.306514601607     -4.150160037419     -1.195732807007
 C         4.592273962204     -0.883865427897      3.028005802936
 H         3.974682007841      0.004894934128      2.818962686389
 H         3.918770752554     -1.716239549853      3.282821104565
 H         5.219307721845     -0.669393503067      3.907829996963
 C         5.454271783364     -1.237671540824      1.820517852099
 H         6.076424564018     -2.115590967011      2.094864332653
 C         6.390264254656     -0.105275613472      1.433523288486
 H         6.981551116123     -0.380720810759      0.546428065072
 H         5.817938275560      0.806559209156      1.194920173721
 H         7.086853286170      0.129536665422      2.252718583146
 O         4.667817548407     -1.553838200145      0.690483231751
 H         3.989084592070     -2.221432912681      0.956429577811

84
i
Solvent-corrected electronic energy = -1793.21858391
Thermal correction to Gibbs free energy (298.15 K) = 0.672545
 Ru       -1.148642049383      0.257521737555      0.328581097303
 N        -2.375987627958     -1.635917721308      0.475162573358
 P        -0.082724481224      2.077004058491     -0.612399568979
 C        -1.871740065801     -2.463045851830     -0.646099068644
 C        -3.818588048985     -1.357202382168      0.241335852086
 C        -2.136814415398     -2.329408885513      1.769272787945
 N        -1.250819412999     -0.373960995980     -1.690014883340
 C        -1.100486578455      0.846759337997      2.056042619100
 H         0.562863515564     -1.429575963295      0.561048189219
 H        -2.435303660257      1.089998249493      0.144585899965
 C        -0.638103709975      3.831362635325     -0.180006062752
 C         1.802369108000      1.934166057513     -0.672455130788
 C        -0.623991979065      1.868854840795     -2.381063552476
 C        -1.595531348008     -1.656305201125     -1.886749502814
 H        -0.922669434220     -2.925166336197     -0.330318040040
 H        -2.564714262501     -3.285365225577     -0.886420963540
 C        -4.518447635830     -0.601833034090      1.354047922118
 H        -3.885454721229     -0.787124336778     -0.696688522446
 H        -4.339729203205     -2.314847957081      0.064546584684
 C        -2.843992071242     -3.663816096003      1.958062484555
 H        -1.051080079930     -2.470423417074      1.853618143893
 H        -2.424151289959     -1.635835459496      2.570418241063
 C        -0.917855355711      0.433550494949     -2.714377314417
 O        -1.095634953087      1.239545235296      3.149083807990
 C        -2.151035922555      3.804907495116      0.089443913471
 C         0.070892903482      4.296979703732      1.098634193009
 C        -0.371916058539      4.827637906940     -1.318794053678
 C         2.327673547410      1.772968749257      0.763030668942
 C         2.517172209797      3.101960050861     -1.357521154413
 C         2.106923260372      0.652317964385     -1.468493801380
 H        -1.568552268615      2.428626851002     -2.486169396748
 H         0.086380180392      2.309747710009     -3.094955143831
 C        -1.611880144529     -2.202327829229     -3.165191989467
 H        -3.995860877226      0.333497167713      1.601184075843
 H        -5.535574268417     -0.346663623766      1.021264752042
 H        -4.614463353667     -1.201503833780      2.270893703831
 H        -2.551742605666     -4.404276914363      1.198434812286
 H        -2.560604932726     -4.072456999860      2.939478495588
 H        -3.939799433776     -3.566612192386      1.945671644873
 C        -0.894686594915     -0.063827978162     -4.015278697917
 H        -2.724671100146      3.388052587529     -0.752923524335
 H        -2.398020281126      3.226600696356      0.990316112850
 H        -2.497353579578      4.839696199937      0.245073964847
 H         1.137484930353      4.502573321075      0.932929447193
 H        -0.022163387606      3.563748985885      1.914268598814
 H        -0.393989015948      5.235417619447      1.442489135312
 H        -0.699714745166      5.828573069127     -0.993127484305
 H         0.688246760266      4.902610125817     -1.587428645618
 H        -0.941834878468      4.581490738640     -2.226978529751
 H         3.393815939818      1.495955267731      0.727884274067
 H         2.244610889924      2.701103361438      1.343997926406
 H         1.796048945279      0.980884760969      1.308701907317
 H         3.586755052641      2.851434023826     -1.454126149603
 H         2.452165976645      4.033304299642     -0.778354258506
 H         2.131480597425      3.288821980752     -2.371543762061
 H         1.528585228177     -0.211131578528     -1.116703210362
 H         3.172343556515      0.399714570106     -1.346062647074
 H         1.916552497670      0.780452404713     -2.544990344194
 C        -1.244745275423     -1.392947651028     -4.237411115992
 H        -1.896268051189     -3.245284596814     -3.310677699104
 H        -0.611075819457      0.590066743127     -4.840921097866
 H        -1.236067448849     -1.798236846082     -5.251464525582
 C         1.470975811221     -1.803898354960      1.071865643040
 C         1.912044903373     -3.176439829036      0.530470057736
 O         3.080736064076     -3.598592143819      1.103200696306
 H         2.280547147875     -1.080758248441      0.909064074346
 H         1.262762857708     -1.850103254084      2.152921595046
 H         1.066110205790     -3.884052018153      0.754917677592
 C         2.008838933093     -3.121296846811     -1.006612903877
 H         1.057865619144     -2.849082814880     -1.497738982553
 H         2.772120084717     -2.386130313306     -1.313303227377
 H         2.324001006377     -4.105731159408     -1.390284880275
 C         4.466049405785     -1.280490287460      3.078362889976
 H         3.847722509238     -0.381258780360      2.914401978977
 H         3.792824648654     -2.146518995029      3.161694450531
 H         5.009482750696     -1.158370106233      4.029421653179
 C         5.425628195108     -1.495123625128      1.907719645573
 H         6.071093282255     -2.363703470988      2.172977016241
 C         6.342237493772     -0.297366177740      1.702273030636
 H         7.024932319482     -0.476474555796      0.856559101889
 H         5.749120345050      0.604577081299      1.474729639017
 H         6.949039441194     -0.093436277717      2.598723875108
 O         4.743460142187     -1.751028340304      0.711202422111
 H         4.072137059607     -2.540143305037      0.869468541594

74
j
Solvent-corrected electronic energy = -1599.99831334
Thermal correction to Gibbs free energy (298.15 K) = 0.587194
 Ru       -0.089401154084      0.875853863883     -0.201063261681
 N         1.986688148306      1.666225412643      0.167361001943
 P        -2.032714766460     -0.350011399505      0.074420091905
 C         2.745332931301      0.456185284672      0.572310777348
 C         2.031521610918      2.653886525433      1.276764489271
 C         2.560657488905      2.205787183793     -1.096422238191
 N         0.639520167415     -0.486398678143      1.250518039364
 C        -0.784358579322      2.167531166584     -1.300487565689
 H        -0.616439688966      1.714433635365      1.041388184119
 C        -3.673066422232      0.538272662630      0.408849439967
 C        -2.266118610342     -1.785592073040     -1.141660972088
 C        -1.648576332355     -1.178324335171      1.694548106212
 C         1.962019501536     -0.447389782626      1.475173903990
 H         2.904810087976     -0.142175643608     -0.352175982277
 H         3.710083593253      0.717415658862      1.034676992011
 C         1.378526910716      3.990444529227      0.984179271115
 H         1.544587746349      2.180205468405      2.141460855470
 H         3.086273145029      2.817415275683      1.561634729266
 C         3.996047947983      2.707005687785     -1.021821179290
 H         2.491980867259      1.396856771644     -1.836257447085
 H         1.900701879319      3.012094391516     -1.443767045302
 C        -0.170686227894     -1.314466804130      1.933326514444
 O        -1.236587369350      3.003892834749     -1.963699577605
 C        -4.322890242416      0.937336849529     -0.922941448538
 C        -4.649942800516     -0.311745093570      1.236366063398
 C        -3.381575064621      1.821439581723      1.202874062275
 C        -2.293409233553     -1.243662052210     -2.578553271510
 C        -3.522186951069     -2.625458639653     -0.886175670027
 C        -1.039181731204     -2.700066106746     -0.986714263933
 H        -2.040433671464     -0.511113190184      2.480543348731
 H        -2.166952761226     -2.140607981181      1.813429443090
 C         2.545368959850     -1.282569539603      2.423665160616
 H         1.917650193071      4.560110776441      0.212984099729
 H         0.333577555817      3.871459806641      0.663912361970
 H         1.385241835520      4.595872386025      1.902946524375
 H         4.300493780022      3.043220306437     -2.024366910573
 H         4.112143467506      3.561948795734     -0.339049645525
 H         4.698028314080      1.917764263879     -0.713983561873
 C         0.362890046485     -2.200971415983      2.866180743965
 H        -3.621744859914      1.473517861999     -1.580813991405
 H        -4.722868324700      0.072181822146     -1.469446054694
 H        -5.168243781368      1.614666978091     -0.718745903023
 H        -4.918202332758     -1.258490391894      0.754681861332
 H        -5.581759518030      0.261124133361      1.374328144649
 H        -4.257166377586     -0.533603167251      2.239646441373
 H        -2.807381428764      2.549943820874      0.615059004827
 H        -4.342569598104      2.287437797505      1.475718250817
 H        -2.830924019070      1.626435053128      2.135751283144
 H        -3.180548168019     -0.629513341831     -2.781899432449
 H        -1.401706745718     -0.643525516551     -2.809912984473
 H        -2.312947522000     -2.093508466124     -3.280463077330
 H        -4.448413515240     -2.077329142938     -1.106099776563
 H        -3.571396938957     -3.001055572132      0.147402310396
 H        -3.499442689733     -3.504197931039     -1.551803945341
 H        -0.997775806694     -3.178488464458      0.003661173925
 H        -0.088714324389     -2.180541499239     -1.163803962261
 H        -1.111170923769     -3.509598214668     -1.731613030549
 C         1.733600188983     -2.178507067560      3.112282755655
 H         3.620495695426     -1.236207117616      2.602161577997
 H        -0.296612048760     -2.883529048159      3.403848133633
 H         2.167875208155     -2.857479970700      3.849299865819
 H         0.935721543623     -0.358635486470     -1.400293751411
 H         0.322321150378      0.028927642771     -1.786376937207
 C         2.384267014863     -3.574764230798     -0.502947805429
 H         3.041065220365     -4.330809798329     -0.037683246264
 H         1.707921822405     -3.186591142511      0.275964075390
 H         1.762593998857     -4.079538279111     -1.263717524393
 C         3.173003186688     -2.418792574503     -1.143734794626
 H         3.824837080463     -2.019007175396     -0.308466893509
 C         4.158871372209     -2.973408760902     -2.188792870541
 H         4.757540993484     -2.149364968378     -2.611220274836
 H         4.851734431850     -3.726463222175     -1.773917030155
 H         3.599329192319     -3.436603433738     -3.020940291436
 O         2.372569360785     -1.450254786942     -1.673959096075

74
k-TS
Solvent-corrected electronic energy = -1599.99706208
Thermal correction to Gibbs free energy (298.15 K) = 0.587035
Imaginary frequency: -379.2718
 Ru       -0.073010070844      0.898821909719     -0.211686487629
 N         1.990411203053      1.722157185859      0.171719191341
 P        -2.016373635565     -0.323442202944      0.067554079061
 C         2.762780743026      0.529192792896      0.595923887866
 C         2.009680645536      2.720139567830      1.272706727222
 C         2.567569276028      2.260034082756     -1.091092830685
 N         0.660008259595     -0.448662056276      1.248347932113
 C        -0.763677743482      2.157318440944     -1.346266857903
 H        -0.614085528654      1.755356682143      1.015946155835
 C        -3.650994164024      0.569901964338      0.428666463038
 C        -2.279396252201     -1.743660570852     -1.161229973030
 C        -1.623587042803     -1.168804777258      1.677947980287
 C         1.979564575731     -0.391418022060      1.485505209688
 H         2.967260417722     -0.055014478482     -0.321862187094
 H         3.710894139219      0.809918901420      1.081117117625
 C         1.343817397249      4.045910063010      0.960407522038
 H         1.519139703261      2.247820412987      2.136078003347
 H         3.059018878492      2.900349062813      1.567752964778
 C         3.996389357403      2.778814245568     -1.009610563659
 H         2.511591273230      1.445940502059     -1.826215087010
 H         1.900634318249      3.056227833875     -1.448041916910
 C        -0.145098703626     -1.286811591527      1.924909717879
 O        -1.213979471895      2.971680125624     -2.039758559870
 C        -4.310303334612      0.990842637122     -0.891831112695
 C        -4.627259220063     -0.284995300367      1.252361192872
 C        -3.348970412795      1.840858985980      1.238099013235
 C        -2.303882702969     -1.182419067586     -2.590738759947
 C        -3.543053423711     -2.572163723499     -0.908078641501
 C        -1.063498589591     -2.673859053137     -1.027027243111
 H        -2.028123418026     -0.519189902592      2.472055303799
 H        -2.128783671379     -2.139943764317      1.781730984741
 C         2.566220975388     -1.218036364968      2.439094986259
 H         1.887990267867      4.617256616167      0.194016829132
 H         0.305877455972      3.910949252452      0.624148437450
 H         1.328001683374      4.657628030723      1.874893161063
 H         4.304505192921      3.111160467217     -2.012342393044
 H         4.097090609493      3.640182827987     -0.332450028179
 H         4.705552095226      2.000514524906     -0.690375664300
 C         0.392701253869     -2.165394742668      2.863323953114
 H        -3.613276508595      1.536248723688     -1.546327114856
 H        -4.716006152513      0.135408769587     -1.449321537448
 H        -5.153091005381      1.666118109836     -0.670739424378
 H        -4.911090998336     -1.220412925291      0.757943736048
 H        -5.551644413216      0.294712758794      1.410390463293
 H        -4.226708654600     -0.528015864429      2.247634032035
 H        -2.776307721872      2.575068281891      0.656105347695
 H        -4.306269702932      2.306105485098      1.525076405009
 H        -2.791520565859      1.630800231736      2.163686259364
 H        -3.177422507062     -0.545086639662     -2.781236684944
 H        -1.398600882581     -0.599975498439     -2.815882026116
 H        -2.346317757669     -2.022060462775     -3.303966855633
 H        -4.465154118285     -2.012573314649     -1.115874815823
 H        -3.589174646233     -2.958522190476      0.121785286101
 H        -3.533870641135     -3.443822930920     -1.583332792803
 H        -1.013789080619     -3.158414619129     -0.040105117427
 H        -0.112300445795     -2.160861487473     -1.214138427178
 H        -1.152940740549     -3.477941397431     -1.776020007845
 C         1.760588534603     -2.124836510977      3.121175259379
 H         3.638855109762     -1.156219753219      2.627749739964
 H        -0.262164211122     -2.856034187858      3.396346323356
 H         2.197523444598     -2.797420120945      3.862438103722
 H         1.063926633168     -0.443944328607     -1.399542138704
 H         0.408747647345     -0.008272994527     -1.724231482697
 C         2.282457139548     -3.474728549333     -0.472399085739
 H         2.921048479427     -4.222977894394      0.028446087938
 H         1.592339985960     -3.061538054340      0.279571655995
 H         1.675622751212     -3.995093343254     -1.234003753186
 C         3.106366029207     -2.351298499771     -1.121067623104
 H         3.743755696346     -1.939654626594     -0.285771179983
 C         4.100782465955     -2.949042930149     -2.130075623674
 H         4.725588859937     -2.148983214076     -2.560197534607
 H         4.768157820656     -3.703219743804     -1.678188389025
 H         3.551145780660     -3.424688463622     -2.961424376846
 O         2.342365040304     -1.374945312347     -1.705988215099

74
l
Solvent-corrected electronic energy = -1599.99744898
Thermal correction to Gibbs free energy (298.15 K) = 0.585994
 Ru        0.071549000000      0.911962000000      0.168958000000
 P         2.028675000000     -0.311646000000     -0.126150000000
 C         0.730662000000      2.144547000000      1.359417000000
 N        -1.987881000000      1.730941000000     -0.206878000000
 N        -0.633263000000     -0.422962000000     -1.297365000000
 C         1.632435000000     -1.151292000000     -1.731990000000
 C         3.655748000000      0.600912000000     -0.468549000000
 C         2.302270000000     -1.746571000000      1.088364000000
 O         1.168361000000      2.939335000000      2.083604000000
 C        -2.715909000000      0.601638000000     -0.801711000000
 C        -1.994873000000     -0.368529000000     -1.487376000000
 C         0.147570000000     -1.329569000000     -1.921710000000
 H         1.983347000000     -0.468364000000     -2.523931000000
 H         2.181616000000     -2.094980000000     -1.860097000000
 C         4.302703000000      1.020429000000      0.858374000000
 C         4.643031000000     -0.237026000000     -1.296194000000
 C         3.343548000000      1.874984000000     -1.269578000000
 C         2.289054000000     -1.212580000000      2.528283000000
 C         1.122535000000     -2.716624000000      0.907527000000
 C         3.592823000000     -2.537465000000      0.847681000000
 H        -3.186735000000     -0.590858000000      0.733698000000
 H        -3.745117000000      0.805241000000     -1.116722000000
 C        -2.582836000000     -1.354309000000     -2.356194000000
 C        -0.386055000000     -2.310548000000     -2.735755000000
 H         3.597846000000      1.563840000000      1.506281000000
 H         4.704581000000      0.165740000000      1.419779000000
 H         5.146214000000      1.697864000000      0.646646000000
 H         5.553763000000      0.360938000000     -1.465158000000
 H         4.950904000000     -1.163465000000     -0.799419000000
 H         4.237611000000     -0.493385000000     -2.286257000000
 H         2.792143000000      1.666122000000     -2.199025000000
 H         2.761190000000      2.598490000000     -0.683788000000
 H         4.297011000000      2.352412000000     -1.549110000000
 H         1.348471000000     -0.696527000000      2.770960000000
 H         2.391362000000     -2.059201000000      3.226935000000
 H         3.115342000000     -0.517518000000      2.728832000000
 H         0.149313000000     -2.216288000000      0.980070000000
 H         1.164288000000     -3.245297000000     -0.056242000000
 H         1.164129000000     -3.478534000000      1.702570000000
 H         3.588438000000     -3.424709000000      1.502411000000
 H         3.671650000000     -2.898162000000     -0.189141000000
 H         4.495540000000     -1.960929000000      1.090868000000
 C        -1.789432000000     -2.304470000000     -2.941268000000
 H        -3.660275000000     -1.329698000000     -2.531431000000
 H         0.260349000000     -3.038935000000     -3.226184000000
 H        -2.240421000000     -3.058064000000     -3.593308000000
 H        -0.272983000000     -0.233659000000      1.585748000000
 C        -3.823636000000     -3.266657000000      0.514888000000
 C        -2.741189000000     -2.435615000000      1.192445000000
 H        -4.193975000000     -2.755342000000     -0.387177000000
 H        -3.438013000000     -4.252684000000      0.210835000000
 H        -4.675292000000     -3.420484000000      1.197902000000
 H        -1.901995000000     -2.319778000000      0.479650000000
 H        -1.019877000000     -0.134100000000      1.292858000000
 O        -3.234276000000     -1.153777000000      1.540705000000
 H         0.639867000000      1.806988000000     -1.006708000000
 C        -1.977066000000      2.846863000000     -1.198873000000
 H        -3.018125000000      3.045531000000     -1.510027000000
 H        -1.454254000000      2.462684000000     -2.085312000000
 C        -1.334270000000      4.143129000000     -0.741124000000
 H        -0.298079000000      3.987445000000     -0.407794000000
 H        -1.893147000000      4.629217000000      0.072300000000
 H        -1.314476000000      4.845328000000     -1.588665000000
 C        -2.605869000000      2.159132000000      1.079989000000
 H        -2.581188000000      1.290092000000      1.749789000000
 H        -1.956170000000      2.923622000000      1.529664000000
 C        -4.032425000000      2.685195000000      0.999420000000
 H        -4.114585000000      3.604239000000      0.399777000000
 H        -4.374206000000      2.926675000000      2.017429000000
 H        -4.727330000000      1.938303000000      0.587719000000
 C        -2.211419000000     -3.093946000000      2.454656000000
 H        -1.415195000000     -2.483521000000      2.907982000000
 H        -1.800838000000     -4.091827000000      2.238052000000
 H        -3.020050000000     -3.206204000000      3.195705000000

74
m-TS
Solvent-corrected electronic energy = -1599.98711299
Thermal correction to Gibbs free energy (298.15 K) = 0.582245
Imaginary frequency: -1238.7163
 Ru        0.027693579085      0.865830194975      0.201296487001
 P         2.047326150129     -0.246183754101     -0.111465016703
 C         0.626380955857      2.109040921470      1.408825804525
 N        -2.058056694584      1.574941287070     -0.196147341517
 N        -0.601506559672     -0.456809101268     -1.322434344343
 C         1.718353314179     -1.001548454031     -1.776303798311
 C         3.637678332017      0.751618289613     -0.368996613820
 C         2.353401280671     -1.738197909638      1.021525191099
 O         1.024351006847      2.917382848767      2.139156228684
 C        -2.754991679908      0.339861387004     -0.650302861328
 C        -1.938225868090     -0.503734210176     -1.513363418224
 C         0.251294308351     -1.247058090335     -2.003902957122
 H         2.044282235401     -0.252626539329     -2.517849504507
 H         2.315455133894     -1.907071038329     -1.955360352640
 C         4.244661462264      1.110683958463      0.993988918654
 C         4.671226788931      0.006352821458     -1.228152020348
 C         3.284382418409      2.059397625255     -1.094883040187
 C         2.300844830565     -1.287151729074      2.488835657926
 C         1.209504109920     -2.734758115401      0.765420761257
 C         3.675556613757     -2.466546473360      0.757145636305
 H        -3.002313513130     -0.383076952612      0.441591803445
 H        -3.725649691665      0.569895342163     -1.118745571789
 C        -2.467413547768     -1.415519895211     -2.448756532599
 C        -0.225525202368     -2.190303227322     -2.903055084161
 H         3.506707733829      1.578474136593      1.663715216325
 H         4.676296888310      0.238496825714      1.504199131852
 H         5.059619960064      1.837146160229      0.841752059332
 H         5.565329837724      0.643240477463     -1.330025719101
 H         4.997110618522     -0.943567609909     -0.790449359728
 H         4.298448980486     -0.190255123795     -2.244339235154
 H         2.759409950580      1.886378658960     -2.046677117017
 H         2.661481387221      2.720050533681     -0.477412638214
 H         4.221266526632      2.592829474190     -1.324620329873
 H         1.348372025526     -0.797921837176      2.739934369604
 H         2.400786316511     -2.171045495645      3.139855030827
 H         3.113275578886     -0.594653121039      2.746305177998
 H         0.216612521932     -2.273691609064      0.844852139365
 H         1.289183855934     -3.210738559518     -0.223374025699
 H         1.262335884457     -3.536643626942      1.519407059371
 H         3.697127587063     -3.387462261604      1.363086662201
 H         3.780895241804     -2.766696163566     -0.296501158776
 H         4.551940868638     -1.869399711990      1.043606659809
 C        -1.608235891933     -2.265271505886     -3.121039788867
 H        -3.544646688859     -1.446606711092     -2.619798096405
 H         0.469669593828     -2.837557180734     -3.438982962838
 H        -2.005890084879     -2.988982176068     -3.836855308428
 H        -0.267910358128     -0.334762332085      1.565024816955
 C        -3.833072644730     -3.203653101096      0.733788085158
 C        -2.696334079814     -2.334147810802      1.281925127127
 H        -4.231056429991     -2.768106455195     -0.197506604002
 H        -3.505390263619     -4.233744289837      0.513561909401
 H        -4.660425215324     -3.250591422570      1.462681014644
 H        -1.896050628690     -2.339799081677      0.499845808913
 H        -1.038379897241     -0.209733098854      1.338350347212
 O        -3.121306442639     -1.041361497234      1.539203018643
 H         0.562226915625      1.807779596510     -0.957397658951
 C        -2.108128779553      2.587593253914     -1.285774492991
 H        -3.159036078315      2.705952936465     -1.604947143873
 H        -1.570507474439      2.153894971294     -2.140960026450
 C        -1.532096939043      3.950478823211     -0.949684115624
 H        -0.500636767893      3.875424957567     -0.575669298090
 H        -2.135005136547      4.489362314355     -0.203872659392
 H        -1.517383567140      4.564162323390     -1.863244987397
 C        -2.681468246304      2.084252134163      1.057193294168
 H        -2.600871774292      1.278199245629      1.797165663532
 H        -2.070236019824      2.922228543928      1.419943381526
 C        -4.137736575135      2.515715575237      0.949856957018
 H        -4.285275929917      3.358269534509      0.257333344748
 H        -4.479696720323      2.844111471010      1.943166023950
 H        -4.790799876894      1.688126177860      0.635545374459
 C        -2.083372194658     -2.957572651385      2.536654478089
 H        -1.238192598724     -2.349071552842      2.896852037912
 H        -1.715259598535     -3.981468009687      2.357224680136
 H        -2.835108133280     -2.996507314627      3.343657825296

74
n
Solvent-corrected electronic energy = -1600.01054665
Thermal correction to Gibbs free energy (298.15 K) = 0.586906
 Ru        0.165431000000     -0.979201000000      0.161259000000
 P        -1.911105000000      0.064480000000     -0.118410000000
 C        -0.413365000000     -2.338860000000      1.245742000000
 N         2.357596000000     -1.457582000000     -0.191230000000
 N         0.722797000000      0.537831000000     -1.191925000000
 C        -1.345021000000      1.641145000000     -0.740005000000
 C        -2.969555000000      0.406428000000      1.422060000000
 C        -2.993186000000     -0.713997000000     -1.487294000000
 O        -0.807355000000     -3.217050000000      1.895492000000
 C         2.608643000000     -0.893329000000     -1.540734000000
 C         2.584158000000     -2.927544000000     -0.197309000000
 C         1.941728000000      0.440828000000     -1.747074000000
 C        -0.092615000000      1.627666000000     -1.377618000000
 H        -0.311491000000      2.664988000000      0.795231000000
 H        -2.048576000000      2.437066000000     -0.999864000000
 C        -3.827554000000      1.667311000000      1.240624000000
 C        -2.034601000000      0.647920000000      2.617087000000
 C        -3.857747000000     -0.796191000000      1.765301000000
 C        -3.240728000000     -2.204965000000     -1.221413000000
 C        -2.204977000000     -0.584569000000     -2.801270000000
 C        -4.326865000000      0.019559000000     -1.674512000000
 H         2.178991000000     -1.591642000000     -2.276812000000
 H         3.688363000000     -0.815826000000     -1.746405000000
 H         1.882334000000     -3.348266000000     -0.930300000000
 H         2.273173000000     -3.312250000000      0.783266000000
 C         4.000853000000     -3.388505000000     -0.509973000000
 C         2.485863000000      1.457373000000     -2.508294000000
 C         0.420139000000      2.687067000000     -2.196403000000
 H        -4.435036000000      1.822260000000      2.148151000000
 H        -4.518481000000      1.603031000000      0.390669000000
 H        -3.200564000000      2.561609000000      1.108018000000
 H        -1.324815000000      1.467573000000      2.436046000000
 H        -1.467062000000     -0.255130000000      2.885113000000
 H        -2.646608000000      0.927503000000      3.490739000000
 H        -4.664073000000     -0.952956000000      1.036312000000
 H        -4.334600000000     -0.619956000000      2.743852000000
 H        -3.274976000000     -1.726581000000      1.847149000000
 H        -3.806757000000     -2.634314000000     -2.065450000000
 H        -3.825072000000     -2.388101000000     -0.310831000000
 H        -2.295073000000     -2.760726000000     -1.138582000000
 H        -2.080940000000      0.465962000000     -3.102074000000
 H        -2.760000000000     -1.100230000000     -3.602394000000
 H        -1.208256000000     -1.044007000000     -2.734877000000
 H        -5.015748000000     -0.124052000000     -0.830819000000
 H        -4.830705000000     -0.372191000000     -2.574331000000
 H        -4.180848000000      1.100505000000     -1.826748000000
 H         4.341267000000     -3.055473000000     -1.501946000000
 H         4.018465000000     -4.488727000000     -0.509284000000
 H         4.731330000000     -3.048063000000      0.239052000000
 C         1.682805000000      2.599202000000     -2.729990000000
 H         3.483766000000      1.362990000000     -2.937399000000
 H        -0.205139000000      3.564086000000     -2.374371000000
 H         2.069269000000      3.420544000000     -3.339800000000
 H        -0.127223000000     -1.950959000000     -1.076067000000
 C         2.319433000000      2.590900000000      2.538829000000
 C         1.581587000000      2.971344000000      1.265414000000
 H         1.767942000000      2.186199000000      0.511878000000
 H         1.985623000000      1.607259000000      2.903826000000
 H         2.126216000000      3.332970000000      3.331070000000
 H         3.406064000000      2.546182000000      2.368169000000
 H         0.206143000000      0.411300000000      1.350783000000
 O         0.192223000000      3.024717000000      1.553584000000
 H         0.853693000000     -0.031546000000      1.573971000000
 C         3.248195000000     -0.758450000000      0.773505000000
 H         4.288053000000     -0.810503000000      0.405405000000
 H         2.966698000000      0.304361000000      0.749910000000
 C         3.195994000000     -1.280572000000      2.196845000000
 H         3.641875000000     -2.281636000000      2.289780000000
 H         2.166530000000     -1.328926000000      2.583104000000
 H         3.771108000000     -0.603307000000      2.845259000000
 C         2.058287000000      4.301308000000      0.696503000000
 H         3.125829000000      4.259090000000      0.428386000000
 H         1.916645000000      5.109062000000      1.433509000000
 H         1.489752000000      4.558976000000     -0.210178000000

74
o-TS
Solvent-corrected electronic energy = -1599.99150883
Thermal correction to Gibbs free energy (298.15 K) = 0.583331
Imaginary frequency: -945.4256
 Ru        0.350924121895     -0.957146694649      0.193105084880
 P        -1.830563330088     -0.199970582771     -0.112011646331
 C        -0.075571671747     -2.414472922781      1.218714701378
 N         2.594100596272     -1.117382498373     -0.120848353721
 N         0.725236758448      0.615474509206     -1.174969880318
 C        -1.424362197684      1.516131961503     -0.596590267432
 C        -2.983183881999     -0.056070399609      1.387507421709
 C        -2.747008196573     -0.974261653767     -1.587678390877
 O        -0.372782688149     -3.361053244129      1.819891546663
 C         2.779032976833     -0.584908934249     -1.492141114941
 C         3.041338149368     -2.534286225295     -0.059039965640
 C         1.928650666574      0.625056297769     -1.766610995274
 C        -0.198072366949      1.575462915007     -1.400747210984
 H        -1.019239507222      2.084829962943      0.478352026562
 H        -2.253234488284      2.095597531489     -1.025874469485
 C        -3.930307804406      1.144699543354      1.244433045514
 C        -2.129785434381      0.164762451776      2.647296140803
 C        -3.780208302248     -1.351340624922      1.590516952269
 C        -2.845353004246     -2.497551235039     -1.422862644797
 C        -1.918386104072     -0.683441473872     -2.850781570009
 C        -4.140590876347     -0.369893556393     -1.801435522192
 H         2.467024764547     -1.369860144561     -2.199676544099
 H         3.837462316186     -0.356322662594     -1.695989625346
 H         2.415093927511     -3.090309916027     -0.770400032587
 H         2.787484254304     -2.914520539965      0.939322620003
 C         4.513100486398     -2.788258889609     -0.353684774541
 C         2.296514728572      1.647355498557     -2.628152663323
 C         0.105015052478      2.608822878031     -2.305207115143
 H        -4.611397783201      1.168067901474      2.111572950597
 H        -4.550685809685      1.103291465930      0.339979874260
 H        -3.372884793975      2.093086416298      1.239548714244
 H        -1.486196855776      1.052385720683      2.558735008316
 H        -1.502735007374     -0.710277636064      2.873495758366
 H        -2.810589899755      0.314154984950      3.502288375807
 H        -4.533093900004     -1.522690828503      0.809745361928
 H        -4.317241152803     -1.287450033290      2.551255232197
 H        -3.121642226442     -2.232388849518      1.641410697249
 H        -3.299739927448     -2.929346273959     -2.330266139698
 H        -3.468902550774     -2.797398691773     -0.571295106120
 H        -1.851522808517     -2.952418217549     -1.297804744863
 H        -1.897382892203      0.388710078801     -3.094896453665
 H        -2.382840264211     -1.204886610191     -3.703733961261
 H        -0.883183906026     -1.042679818615     -2.763443732370
 H        -4.846109627449     -0.624392238303     -0.999241072432
 H        -4.561059740367     -0.764914801403     -2.741344689830
 H        -4.101076430623      0.726353708327     -1.896339698247
 H         4.800113854659     -2.467898151010     -1.366390860533
 H         4.701068312345     -3.870328594796     -0.286378825766
 H         5.180379441105     -2.293685910547      0.367928401659
 C         1.354253180190      2.645571799560     -2.902876798504
 H         3.284966401017      1.652227166348     -3.089084912225
 H        -0.640933385475      3.378095183841     -2.509806020336
 H         1.605431408972      3.456066790088     -3.591202118970
 H         0.213456729627     -1.930837878015     -1.064918221310
 C         1.693347619232      3.131132391661      2.577352457482
 C         0.788613271827      3.195548638324      1.342990390168
 H         1.338230921880      2.655469989082      0.529778107899
 H         1.841156396413      2.084279252074      2.889292368476
 H         1.221614683145      3.666673550175      3.419432827229
 H         2.685632343807      3.577248124147      2.394950205879
 H         0.297626217001      0.501032823242      1.422307055750
 O        -0.431907178119      2.603718649280      1.604065750330
 H         0.808545177488     -0.044561225669      1.737519209615
 C         3.342898614189     -0.244587829630      0.824206644709
 H         4.376318695712     -0.118932907255      0.455387539485
 H         2.873117859538      0.749483909794      0.778215990694
 C         3.383128744995     -0.735202601858      2.259249060855
 H         4.016499486626     -1.626554910685      2.376377989731
 H         2.381741782332     -0.977105465953      2.645941951156
 H         3.809117804591      0.056086637971      2.893337057480
 C         0.626707105094      4.641616064174      0.858942411645
 H         1.593849059213      5.122863881104      0.634282482843
 H         0.109539639777      5.241343380931      1.627941974135
 H         0.012939444459      4.670542615297     -0.056547246795

10
acetone
Solvent-corrected electronic energy = -193.179557700
Thermal correction to Gibbs free energy (298.15 K) = 0.055695
 C        -0.332760797128     -0.159208660658      0.000696724670
 C        -1.829201816659     -0.211314832958      0.157904647599
 H        -2.116590504769     -0.962088666824      0.909771882644
 H        -2.221856604105      0.775908791862      0.434600398432
 H        -2.277400909281     -0.525936918215     -0.798966693024
 C         0.373762317930     -1.479478014306     -0.155752308135
 H        -0.131444900787     -2.105764578205     -0.906805933645
 H         1.424500072655     -1.323369194620     -0.433121740689
 H         0.327363590041     -2.024214429824      0.801633293596
 O         0.273543462102      0.894171733750      0.000079149380

56
RuPNNHEt
Solvent-corrected electronic energy = -1327.01268181
Thermal correction to Gibbs free energy (298.15 K) = 0.433732
 Ru       -0.338633318320     -0.891736164134     -0.104597207636
 P         1.736633516159      0.107415931858      0.010520997455
 C         0.223416566053     -2.593657007172      0.189263854836
 N        -2.530987334164     -1.075428733750     -0.320945201724
 N        -0.950950149561      1.119247827220     -0.466774528760
 C         1.210053675774      1.861358590863      0.351042911366
 C         2.936838072867     -0.275278436710      1.433722409450
 C         2.695554898707      0.245154547649     -1.630322963792
 O         0.605663563122     -3.681695896890      0.373557333909
 C        -2.967265972305      0.022709921163     -1.201158394719
 C        -3.042677681785     -2.393585988649     -0.742370683469
 C        -2.195503988578      1.287593356453     -0.936548460031
 C        -0.136467121577      2.165045057144     -0.244407420792
 H         1.111628255278      1.938687075163      1.447350804620
 H         1.960005132395      2.604673417047      0.044327725570
 C         2.112767759880     -0.610992996969      2.685762244271
 C         3.773390918049     -1.512383736852      1.077889226717
 C         3.855430883892      0.904558336496      1.787047546627
 C         2.900062481490     -1.159917681756     -2.214872501914
 C         1.820216448339      1.053978177662     -2.603744564839
 C         4.046874395409      0.960168056206     -1.519350823536
 H        -2.763588622494     -0.285975485916     -2.241147496309
 H        -4.047335732820      0.219893313742     -1.119360245714
 H        -2.596490578246     -2.620359294388     -1.722806710365
 H        -2.640460244619     -3.128232864831     -0.030428094722
 C        -4.558578598846     -2.503261848740     -0.797559341389
 C        -2.691049759162      2.557669943260     -1.213054976749
 C        -0.567124882373      3.460788361972     -0.526969691870
 H         1.424985163820      0.200876883241      2.966999647683
 H         1.519168134491     -1.525765781822      2.554138401813
 H         2.805631878776     -0.769552359880      3.528757048048
 H         4.514247662363     -1.310757600654      0.292169637262
 H         4.327873427114     -1.839707165890      1.972908172574
 H         3.142119939708     -2.354684291427      0.754690498389
 H         4.521052389679      0.598235649164      2.611266498967
 H         4.493579432633      1.226094771660      0.956750540322
 H         3.285817883264      1.776648843767      2.141574461292
 H         3.543485880013     -1.790136612135     -1.586086871279
 H         1.940544379133     -1.678700089292     -2.353167424258
 H         3.385057991453     -1.074046060799     -3.201597790237
 H         1.742484968380      2.112393736670     -2.312198295086
 H         2.284711101675      1.026515547751     -3.603174950204
 H         0.807471178079      0.636611628049     -2.695872259280
 H         4.457265104886      1.099851036681     -2.533470988500
 H         3.954184997041      1.959259995263     -1.066193178427
 H         4.787599417734      0.383328914398     -0.949123834892
 H        -4.843550144280     -3.544909593803     -1.008713749482
 H        -5.012479794653     -2.219119194377      0.165757650094
 H        -4.997307619625     -1.874275143790     -1.586687133092
 C        -1.856769154883      3.655072051701     -1.013207044786
 H        -3.708641734338      2.678043891617     -1.587995628861
 H         0.103895024473      4.303821529771     -0.355973995094
 H        -2.214136862296      4.663504399619     -1.232573163783
 H        -0.619533219930     -0.569156415534      1.537804983428
 H        -2.903494822324     -0.889136533473      0.611602521459
 H        -0.275063184948     -1.110650813618     -1.781918500559

68
p
Solvent-corrected electronic energy = -1521.41397244
Thermal correction to Gibbs free energy (298.15 K) = 0.532361
 Ru       -0.009471874563     -1.000856493101     -0.108851339109
 P         1.913783357287      0.255293404346      0.102065826698
 C         0.665757010274     -2.572270260696      0.504593678024
 N        -2.125884944910     -1.459527547977     -0.549671863241
 N        -0.767802029872      0.849643795058     -0.842767813036
 C         1.149917311402      1.953551939606      0.152482121131
 C         2.960293846931      0.198904021449      1.686406481229
 C         3.043297943663      0.322041588606     -1.429198466121
 O         1.117945951416     -3.575312344571      0.894710568992
 C        -2.524687792258     -0.578059406857     -1.658542356260
 C        -2.486868763268     -2.870834839521     -0.764149812465
 C        -1.946609941723      0.799324353282     -1.481000388680
 C        -0.127811114498      2.013050375678     -0.637392072057
 H         0.892795643878      2.135151616899      1.210172323957
 H         1.844994954849      2.750464213555     -0.149354406294
 C         2.027414449978     -0.090739305625      2.871718534624
 C         3.970768893221     -0.952683106483      1.590264798879
 C         3.686758761513      1.520127340840      1.981285726328
 C         3.481285900999     -1.103796461090     -1.793249948256
 C         2.205772855044      0.885151052945     -2.590980617066
 C         4.276550069290      1.217931624006     -1.269792004871
 H        -2.122295871939     -1.003902919799     -2.594150370965
 H        -3.618564123475     -0.509908632675     -1.767272623083
 H        -1.927283176015     -3.232135724884     -1.640995265000
 H        -2.110667992193     -3.427098557041      0.106422111103
 C        -3.978120519964     -3.124540097791     -0.929187014771
 C        -2.553179404490      1.957444529265     -1.955190052341
 C        -0.677873381774      3.206268150912     -1.104495544217
 H         1.229125187477      0.660309722298      2.971401411614
 H         1.553040324461     -1.077993821123      2.790712373989
 H         2.623119874458     -0.070586755123      3.799320761062
 H         4.775312857389     -0.748960024181      0.870234675717
 H         4.443482756810     -1.098566549752      2.575573503187
 H         3.485448543171     -1.901581275276      1.313276364916
 H         4.265841285111      1.403405307068      2.912530834960
 H         4.391076270928      1.816088683862      1.196096903813
 H         2.981698513154      2.349181992848      2.142971533563
 H         4.118630202201     -1.559888833728     -1.023732943071
 H         2.613218857648     -1.758945627416     -1.953066901714
 H         4.063410619739     -1.075779872406     -2.729458686144
 H         1.964223494154      1.949844713174     -2.451322478707
 H         2.792680809323      0.805397804172     -3.520702353897
 H         1.270411338125      0.327014640205     -2.738624239113
 H         4.792322274806      1.286663415225     -2.242225541778
 H         4.010846821352      2.243299386162     -0.969862792369
 H         5.001372511593      0.817066267891     -0.548472844106
 H        -4.167759830086     -4.208068391263     -0.959832524131
 H        -4.544303801303     -2.706626013726     -0.080866758038
 H        -4.378320689173     -2.692851857102     -1.858935007921
 C        -1.901953472705      3.174226231829     -1.766543993919
 H        -3.517469485218      1.901591741119     -2.462227637007
 H        -0.151580944238      4.147254696933     -0.937664343091
 H        -2.352263339372      4.099941079703     -2.131201930442
 O        -2.969608448917     -0.160769094033      1.968206400411
 C        -3.167689234257      1.234771893560      1.779474587272
 H        -2.403019452218      1.617386619783      1.078948156749
 H        -2.627067668397     -1.131250909297      0.285462912822
 C        -4.535009539644      1.429013188208      1.150300416579
 H        -5.324972799126      1.045065015018      1.816539090649
 H        -4.731330047262      2.494922702349      0.959720507828
 H        -4.601464574534      0.890613944087      0.191957404397
 H         0.313288701641     -1.441039642378     -1.703393736468
 H        -0.491136846807     -0.466627111798      1.434874600484
 H        -2.003009434646     -0.319254126109      1.981146922856
 C        -3.011650379798      1.975544459615      3.100048800234
 H        -2.005036635597      1.812052377396      3.516492703096
 H        -3.151994853148      3.059445116555      2.964719602136
 H        -3.751210785898      1.616867597316      3.834287030449

68
q-TS
Solvent-corrected electronic energy = -1521.38456174
Thermal correction to Gibbs free energy (298.15 K) = 0.532076
Imaginary frequency: -111.4429 
 Ru       -0.098546069136     -0.846583054781     -0.316394894158
 P         1.933980361206      0.183532062724      0.174118299336
 C         0.475488779826     -2.580157102942     -0.201156049786
 N        -2.170557619227     -1.056477309028     -0.910521694857
 N        -0.696512684876      1.171287717550     -0.593965467318
 C         1.300053256208      1.880293187548      0.598818242934
 C         2.916497247030     -0.321702301500      1.713044939685
 C         3.075397819299      0.468569275431     -1.312044368790
 O         0.864311925490     -3.672979875441     -0.165934461153
 C        -2.533149972479      0.104762140280     -1.729757863340
 C        -2.623084604647     -2.333363789780     -1.478396160782
 C        -1.867937914114      1.354056857700     -1.222390003491
 C         0.030353436958      2.206575557249     -0.138239097210
 H         1.061663802053      1.856452247164      1.675622673322
 H         2.056346877388      2.666381061741      0.459770431260
 C         1.911344332108     -0.770427457888      2.785685701794
 C         3.815888797023     -1.518289263835      1.375275655073
 C         3.754814606981      0.823890284129      2.298843538018
 C         3.397354731737     -0.880031513594     -1.972553859744
 C         2.303100706978      1.335661584392     -2.321709442784
 C         4.376947400099      1.197386311006     -0.960065533169
 H        -2.190417911846     -0.064382404668     -2.766768195670
 H        -3.622984343572      0.262805949931     -1.770406432158
 H        -2.120557096235     -2.491032210227     -2.447666491184
 H        -2.266234114018     -3.123884896309     -0.802037848305
 C        -4.134577582632     -2.445184677842     -1.628157007964
 C        -2.383529600929      2.632385237329     -1.408425165466
 C        -0.423897469805      3.511515316857     -0.317204811793
 H         1.178873752938      0.012961261351      3.035372382966
 H         1.360721741377     -1.672074460449      2.482725590523
 H         2.465696388893     -1.007332548715      3.708340555447
 H         4.658368461281     -1.240538353921      0.726774794004
 H         4.240476883338     -1.921385230700      2.309257748489
 H         3.253818852328     -2.331505211937      0.890175772963
 H         4.290674807190      0.448891821927      3.186518991217
 H         4.507776068188      1.209698147626      1.602389824697
 H         3.128857442862      1.665107639477      2.631953127079
 H         3.965360197275     -1.549604909776     -1.312844290477
 H         2.483540695160     -1.403332654930     -2.288452161444
 H         4.012061346567     -0.701548245912     -2.870221529323
 H         2.141443980081      2.360178385396     -1.953572327254
 H         2.898227329549      1.412845430906     -3.246104446797
 H         1.329635905983      0.899549720660     -2.587471916080
 H         4.912203755665      1.436309794040     -1.893929398603
 H         4.193452732833      2.147997523363     -0.436163062911
 H         5.051227497503      0.582354309979     -0.348502728847
 H        -4.406621019328     -3.470434894668     -1.921562677418
 H        -4.633328961740     -2.220369958735     -0.671642821113
 H        -4.534202941395     -1.765020198566     -2.395681175335
 C        -1.645050824069      3.720904176037     -0.952185071534
 H        -3.344454468072      2.766754489937     -1.906922857367
 H         0.171768620726      4.348021356046      0.050767100685
 H        -2.023165282202      4.736302832672     -1.089192437381
 O        -2.936795001311     -0.840571321094      1.599170986634
 C        -3.109960154921      0.454342326290      2.029848833005
 H        -2.275314124125      1.122482287301      1.677583530939
 H        -2.624626053145     -0.944551997067      0.058693984899
 C        -4.402206764158      1.071977414942      1.478342757500
 H        -5.276185195510      0.495284604435      1.828639041568
 H        -4.535050540459      2.123231884106      1.786895965751
 H        -4.402536447814      1.040094809643      0.376458429754
 H         0.299662763304     -0.910194218976     -1.869475408644
 H        -0.378324095569     -0.593688519567      1.467206023494
 H        -1.177576519773     -0.816161538512      1.327067804055
 C        -3.083982007730      0.534436226030      3.561676782400
 H        -2.125152877507      0.148902327715      3.946294442752
 H        -3.213459052254      1.564243942802      3.936461487353
 H        -3.888478518829     -0.092863662350      3.983718190053

68
r
Solvent-corrected electronic energy = -1521.38494445
Thermal correction to Gibbs free energy (298.15 K) = 0.531393
 Ru       -0.088591583309     -0.788705325914     -0.341787454125
 P         1.948447147611      0.201315024831      0.219089069297
 C         0.469625456729     -2.531556990002     -0.317013727458
 N        -2.152625752773     -0.953129669600     -0.967060769912
 N        -0.671246047442      1.245466200388     -0.509731552869
 C         1.320286068401      1.874474843482      0.735873969258
 C         2.918185602973     -0.396607735599      1.732384816417
 C         3.099571265500      0.563436890006     -1.242146423812
 O         0.847181687509     -3.628276533360     -0.336938570105
 C        -2.503083860999      0.255628839552     -1.719667629549
 C        -2.602177695802     -2.190814478077     -1.617788859320
 C        -1.836997756336      1.470131842935     -1.135393293411
 C         0.056719184352      2.248830732853      0.010993240961
 H         1.075612330843      1.791713412880      1.808334932249
 H         2.081460971523      2.662960516990      0.645469620509
 C         1.903424876998     -0.902045564012      2.770146665875
 C         3.814608336422     -1.575743382132      1.331665875875
 C         3.757144130856      0.709517646378      2.388716192113
 C         3.418513030263     -0.747174468907     -1.976378443822
 C         2.337716835347      1.490751727921     -2.205095949584
 C         4.402726618683      1.263416812272     -0.841142607888
 H        -2.153435065303      0.147361126465     -2.762715185630
 H        -3.591933046646      0.421116383911     -1.759053806644
 H        -2.089972905598     -2.291962150897     -2.589780187695
 H        -2.256255888120     -3.023152234684     -0.987387806886
 C        -4.112673597880     -2.286835074422     -1.789820342146
 C        -2.345462662671      2.759661317296     -1.250034555501
 C        -0.390714623006      3.564090264567     -0.094271162988
 H         1.171956761956     -0.131209946647      3.059161069807
 H         1.352289292462     -1.783084586892      2.412182587637
 H         2.449635607861     -1.193507731948      3.681930341667
 H         4.662720338190     -1.264799173080      0.705938011204
 H         4.230920635566     -2.034519029435      2.243390537615
 H         3.252246607582     -2.356587761573      0.796242201382
 H         4.287856778726      0.280865244941      3.254915490524
 H         4.514282731267      1.133750623149      1.719602012892
 H         3.132045017606      1.531425196420      2.768395710953
 H         3.981572103738     -1.455022167405     -1.353390317342
 H         2.503849197082     -1.248113354005     -2.324455429766
 H         4.037278495342     -0.520771772280     -2.860332817723
 H         2.177746891738      2.493071004620     -1.779641434693
 H         2.939405695234      1.618352336960     -3.119582341133
 H         1.364297005521      1.074959829982     -2.501831828989
 H         4.946193509502      1.550627913443     -1.756456250218
 H         4.221000758786      2.184500972397     -0.266334727110
 H         5.068741982239      0.610918917239     -0.259994164837
 H        -4.386187678043     -3.292103072283     -2.144624340246
 H        -4.619585862766     -2.114383309781     -0.826818611281
 H        -4.501292668335     -1.561503142634     -2.520812968802
 C        -1.606054466944      3.816004749496     -0.724897085550
 H        -3.301779414938      2.927594808723     -1.747209856450
 H         0.205577733732      4.374760225589      0.326671072831
 H        -1.978915571552      4.839421384364     -0.804702257101
 O        -3.015210546149     -0.901544892614      1.502627908131
 C        -3.165131766980      0.365859414666      2.012906761892
 H        -2.316752477580      1.040585515589      1.707942196289
 H        -2.627676456875     -0.901167184363      0.005916203656
 C        -4.442514448766      1.044423484619      1.497846259332
 H        -5.329361876092      0.463095688834      1.805739124422
 H        -4.557029334382      2.075941001707      1.873359008569
 H        -4.436951366186      1.083757663758      0.396089664777
 H         0.322531635318     -0.769196866122     -1.891146371156
 H        -0.365610029227     -0.625215431545      1.457942344898
 H        -1.143051169405     -0.855987138094      1.270615683160
 C        -3.145709944495      0.349597853070      3.547067533686
 H        -2.195995548782     -0.076456940985      3.911138000835
 H        -3.259302487515      1.355882344749      3.985557221401
 H        -3.963274027730     -0.288782151233      3.925235865438

68
s-TS
Solvent-corrected electronic energy = -1521.38220774
Thermal correction to Gibbs free energy (298.15 K) = 0.527700
Imaginary frequency: -931.5009 
 Ru       -0.086396000000     -0.819041000000     -0.304396000000
 P         1.976794000000      0.169910000000      0.199940000000
 C         0.456362000000     -2.566002000000     -0.295648000000
 N        -2.147920000000     -0.973406000000     -0.887636000000
 N        -0.651835000000      1.219238000000     -0.474156000000
 C         1.367565000000      1.848474000000      0.725048000000
 C         2.986601000000     -0.424297000000      1.688346000000
 C         3.090260000000      0.523885000000     -1.292658000000
 O         0.825559000000     -3.665752000000     -0.326686000000
 C        -2.493579000000      0.221027000000     -1.653758000000
 C        -2.584784000000     -2.201839000000     -1.553241000000
 C        -1.820269000000      1.442727000000     -1.095819000000
 C         0.092566000000      2.224262000000      0.019806000000
 H         1.144308000000      1.771278000000      1.802710000000
 H         2.129910000000      2.633418000000      0.615151000000
 C         1.996698000000     -0.927624000000      2.750522000000
 C         3.871255000000     -1.604737000000      1.265682000000
 C         3.842565000000      0.681508000000      2.322714000000
 C         3.388619000000     -0.791227000000     -2.027684000000
 C         2.304628000000      1.445962000000     -2.241336000000
 C         4.403431000000      1.225853000000     -0.929563000000
 H        -2.158005000000      0.117205000000     -2.706174000000
 H        -3.582765000000      0.397447000000     -1.690041000000
 H        -2.062748000000     -2.316839000000     -2.522914000000
 H        -2.259500000000     -3.043974000000     -0.922795000000
 C        -4.093563000000     -2.300417000000     -1.761716000000
 C        -2.316048000000      2.736327000000     -1.228706000000
 C        -0.343703000000      3.541549000000     -0.102713000000
 H         1.272077000000     -0.155238000000      3.053005000000
 H         1.438458000000     -1.810213000000      2.407319000000
 H         2.562361000000     -1.215850000000      3.651406000000
 H         4.704188000000     -1.293783000000      0.619840000000
 H         4.308997000000     -2.065040000000      2.166574000000
 H         3.294591000000     -2.384047000000      0.743153000000
 H         4.396532000000      0.253378000000      3.174531000000
 H         4.581291000000      1.106122000000      1.633361000000
 H         3.227289000000      1.503369000000      2.718450000000
 H         3.976116000000     -1.491998000000     -1.419586000000
 H         2.464230000000     -1.298485000000     -2.339444000000
 H         3.975101000000     -0.569601000000     -2.934588000000
 H         2.156006000000      2.450627000000     -1.817538000000
 H         2.882913000000      1.568097000000     -3.171552000000
 H         1.323690000000      1.029240000000     -2.510689000000
 H         4.924998000000      1.505235000000     -1.859962000000
 H         4.236309000000      2.151649000000     -0.357781000000
 H         5.082967000000      0.577920000000     -0.359096000000
 H        -4.359181000000     -3.303819000000     -2.128960000000
 H        -4.625952000000     -2.131126000000     -0.812365000000
 H        -4.465528000000     -1.572162000000     -2.498978000000
 C        -1.562849000000      3.793910000000     -0.726958000000
 H        -3.273438000000      2.905655000000     -1.723528000000
 H         0.264805000000      4.354077000000      0.296692000000
 H        -1.926207000000      4.819545000000     -0.821719000000
 O        -3.214701000000     -0.974764000000      1.361525000000
 C        -3.327641000000      0.299554000000      1.896503000000
 H        -2.453700000000      0.934867000000      1.605437000000
 H        -2.728429000000     -0.937467000000      0.214976000000
 C        -4.578126000000      1.022252000000      1.384475000000
 H        -5.485152000000      0.468463000000      1.682630000000
 H        -4.656117000000      2.050601000000      1.775881000000
 H        -4.567927000000      1.078339000000      0.284100000000
 H         0.285796000000     -0.802389000000     -1.860973000000
 H        -0.303562000000     -0.634512000000      1.515250000000
 H        -1.035271000000     -0.928421000000      1.292291000000
 C        -3.323341000000      0.234346000000      3.424238000000
 H        -2.390717000000     -0.227472000000      3.787412000000
 H        -3.413160000000      1.232174000000      3.884691000000
 H        -4.164553000000     -0.386786000000      3.776757000000

68
t
Solvent-corrected electronic energy = -1521.38428610
Thermal correction to Gibbs free energy (298.15 K) = 0.530399
 Ru       -0.075743708089     -0.855443110422     -0.274000968957
 P         1.977489954398      0.186795946479      0.201567918554
 C         0.487126635260     -2.591941057179     -0.200238082695
 N        -2.121340112319     -1.048198341302     -0.859550991395
 N        -0.657529797476      1.171021335241     -0.532547003180
 C         1.344902344030      1.879094538389      0.650750513130
 C         2.992592763693     -0.320592541192      1.719558596311
 C         3.095346599877      0.493449086999     -1.299461816500
 O         0.874568580125     -3.687237477505     -0.190861440086
 C        -2.456790392162      0.090602451557     -1.694462519122
 C        -2.549419977775     -2.298921606809     -1.465043632778
 C        -1.817833543123      1.349858161543     -1.183527777563
 C         0.069583400707      2.206903432596     -0.077759224530
 H         1.118202458637      1.846126000027      1.729817859976
 H         2.097181784735      2.668967728071      0.510439859669
 C         2.006482819393     -0.789561680413      2.800862679800
 C         3.895414781190     -1.506636393038      1.355758164405
 C         3.830205592618      0.825061408961      2.305119421238
 C         3.412117412001     -0.847732256181     -1.977468753902
 C         2.302478217978      1.364391913816     -2.289689034266
 C         4.399222851299      1.225174002145     -0.963266728840
 H        -2.092527751981     -0.039370148672     -2.742209413129
 H        -3.547053354724      0.258851205475     -1.778602204949
 H        -2.052767180298     -2.466641635586     -2.448220032371
 H        -2.211864967542     -3.120232155213     -0.811975827231
 C        -4.061794112460     -2.428879810556     -1.651244863574
 C        -2.325859417668      2.631357327586     -1.382189404375
 C        -0.380851398092      3.511631114738     -0.264243597939
 H         1.270760939780     -0.014621496261      3.068508354529
 H         1.460797053754     -1.693586766687      2.495034750230
 H         2.572938069661     -1.031110217627      3.714951460816
 H         4.725168616725     -1.216045013695      0.696493158041
 H         4.338109492726     -1.917117257358      2.278125340574
 H         3.331030891398     -2.318369974942      0.870294993956
 H         4.385830619812      0.445698107874      3.178805633785
 H         4.566550321497      1.226944493254      1.599848229910
 H         3.202048154451      1.656328844828      2.658701066523
 H         3.998359104028     -1.518675594778     -1.335256259654
 H         2.495127113925     -1.374834209384     -2.277943063362
 H         4.006432552258     -0.658608106471     -2.886720397886
 H         2.141993601025      2.385222007711     -1.911110473140
 H         2.881493732175      1.451593392273     -3.223461512998
 H         1.326567371294      0.925856524800     -2.542404852823
 H         4.920020232041      1.472509634868     -1.903219814229
 H         4.219995003835      2.171639474602     -0.430322762469
 H         5.085040296611      0.608997779416     -0.365519394345
 H        -4.320642185219     -3.446056394509     -1.985938869530
 H        -4.588238125415     -2.237175229430     -0.701995482583
 H        -4.455061082926     -1.728387876636     -2.404783947200
 C        -1.594521892745      3.719744917151     -0.916065790494
 H        -3.276495448582      2.766937176142     -1.900004939349
 H         0.212866389978      4.349092048764      0.104909322336
 H        -1.969090054381      4.735472054865     -1.061503206148
 O        -3.291247451751     -0.913039169459      1.509435771531
 C        -3.364333964965      0.437814057864      1.895473535719
 H        -2.449396919498      0.972214311293      1.562451298853
 H        -2.898013012079     -0.950797918958      0.563765747251
 C        -4.564374691086      1.130474805664      1.254823273625
 H        -5.503147887149      0.661092526521      1.593640292889
 H        -4.598806215187      2.201542493851      1.511843162474
 H        -4.520738280915      1.045397822014      0.157904987129
 H         0.289234062945     -0.902459440464     -1.832953446974
 H        -0.284875362108     -0.585335965545      1.537196784009
 H        -0.993087431909     -0.934628418300      1.327140739132
 C        -3.411649350888      0.506682312570      3.414394300478
 H        -2.512319148192      0.044768133159      3.851445699091
 H        -3.471022937284      1.547738508409      3.768199804188
 H        -4.292493659872     -0.037592816943      3.793751810415

66
u
Solvent-corrected electronic energy = -1520.20385676
Thermal correction to Gibbs free energy (298.15 K) = 0.511783
 N        -0.382810677733      1.738187840891      0.420297857361
 C        -1.464441011950      2.513745269627      0.246390980330
 C         0.633771212285      2.113103296432      1.223064911729
 C        -1.555174669370      3.756829855330      0.872393858600
 C         0.608378304833      3.353957785534      1.851402438698
 C        -0.498196480908      4.182970749265      1.667569463174
 H        -2.440833075432      4.376907407632      0.724226896876
 H         1.440440231815      3.656695652204      2.488815140083
 H        -0.537568218696      5.158486989977      2.157462657067
 N        -2.348896260496      0.542398333184     -0.908104307720
 C        -3.231015631489      0.070993844757     -1.961600638412
 H        -2.949188002051     -0.963803913975     -2.211004450326
 H        -3.088325753104      0.655226689869     -2.898792772467
 C        -4.715926319643      0.088120194316     -1.599315623024
 H        -5.316833261553     -0.360809246011     -2.406545304586
 H        -5.096346939266      1.109157441960     -1.438039846557
 H        -4.898222379153     -0.488728216889     -0.677273486763
 C        -0.273133406503     -1.509830349881     -1.807602867040
 O        -0.190166591847     -2.431072878565     -2.519356151252
 Ru       -0.353286534005     -0.040259119066     -0.744142286527
 C        -2.515423421979      1.965366754978     -0.676065944061
 H        -3.505945364716      2.223992822930     -0.252597347893
 H        -2.444511520382      2.549475500087     -1.623141518048
 C         1.726588691106      1.107374655134      1.455041286068
 H         1.463611508094      0.562871632104      2.376985133355
 H         2.692080956253      1.596083394998      1.649487342731
 P         1.817080683402     -0.164125054211      0.097459620067
 C         3.205147578738      0.466195080945     -1.023644975504
 C         2.911448430433      1.949278208337     -1.308206418867
 C         3.160801070074     -0.302639313897     -2.352287562511
 C         4.602232421600      0.355985478002     -0.406368272141
 H         3.044969858354      2.580677156354     -0.416620616528
 H         1.892954878614      2.103884152826     -1.694447754781
 H         3.617394172676      2.312366519635     -2.073178524265
 H         3.338985441644     -1.379210983696     -2.223278501994
 H         3.946854700882      0.084827260877     -3.021697565306
 H         2.193618731869     -0.175254387021     -2.860196584430
 H         5.326764259739      0.868877182669     -1.060966239799
 H         4.932384832206     -0.687961058406     -0.311050442542
 H         4.658994437158      0.834341165661      0.583701270193
 C         2.319635391713     -1.734908481469      1.026116163053
 C         2.756656688059     -2.807234971293      0.020544593717
 C         1.040925650642     -2.219210393611      1.730062620187
 C         3.413397622901     -1.533296937259      2.082898668012
 H         3.728344143342     -2.574315737135     -0.438548660378
 H         2.015421155577     -2.946375655616     -0.781728833348
 H         2.863349638567     -3.772146427934      0.543510889261
 H         0.636437484341     -1.471436525350      2.429928001671
 H         1.266916476356     -3.128253423416      2.311723534399
 H         0.251661292440     -2.466433805122      1.005858224227
 H         3.579465979295     -2.488974032293      2.608049719228
 H         3.128376117066     -0.793627912958      2.845841374257
 H         4.374091140994     -1.228634811879      1.651048685096
 H        -3.112235608502     -2.361718864751     -0.547433929910
 H         0.200237116991      0.740240617293     -1.972350799541
 H        -2.534955324292     -0.295167005626      0.602722821770
 C        -3.104386491232     -1.936548435544      1.589125210809
 C        -2.834327904242     -2.849725353239      0.398293296573
 O        -2.391270850279     -0.722838859505      1.499660849868
 H        -4.193899779779     -1.722349911859      1.608496831553
 H        -3.416873448106     -3.781012007005      0.480178686815
 H        -1.766173373655     -3.116176734157      0.342862808168
 C        -2.737234913949     -2.598939297534      2.907309752941
 H        -2.924393285294     -1.912634709955      3.747723577257
 H        -3.328655771448     -3.512861579429      3.070287031716
 H        -1.669263029007     -2.872245538253      2.917662029614

66
v
Solvent-corrected electronic energy = -1520.20715010
Thermal correction to Gibbs free energy (298.15 K) = 0.513545
 Ru       -0.377471666819     -0.766347379690     -0.440907633571
 P         1.746326675757      0.062101881949      0.044143493042
 C         0.097728125101     -2.509066549476     -0.636794673785
 N        -2.446387047797     -0.822463750566     -0.622572459317
 N        -0.879022287600      1.291644035213     -0.311257407067
 C         1.301136077505      1.761779292691      0.661079303030
 C         2.707198894297     -0.678717272213      1.498524717665
 C         2.876134899338      0.401678889935     -1.437842648424
 O         0.433634575858     -3.612984724749     -0.810542112154
 C        -2.972216891505      0.435262408409     -1.128258671379
 C        -3.147764701202     -1.966358453848     -1.189987955186
 C        -2.127846202056      1.598672389196     -0.696037832497
 C        -0.018508232912      2.236003260905      0.118350461949
 H         1.183614008410      1.677284734496      1.754508298344
 H         2.096581734929      2.501961058760      0.492101080109
 C         1.652379486283     -1.073349832082      2.545558084225
 C         3.433336212875     -1.948393417395      1.036758495223
 C         3.703224079693      0.283793025893      2.159158484758
 C         3.043743885796     -0.892532886510     -2.247472160663
 C         2.157146166563      1.438033254225     -2.318938364756
 C         4.252237541519      0.958190161722     -1.060786125845
 H        -3.007252740638      0.452110556902     -2.241348262605
 H        -4.010992595744      0.630182748299     -0.798804678460
 H        -3.065276559410     -1.974725389147     -2.299645592307
 H        -2.640709713407     -2.879359330743     -0.841010184827
 C        -4.625464410226     -2.068250650080     -0.811131703993
 C        -2.566975879695      2.921948735609     -0.690479338256
 C        -0.395016297167      3.575377916345      0.121707814234
 H         1.071190613600     -0.206305267055      2.895681360693
 H         0.948862866936     -1.825079656931      2.157403804703
 H         2.159000360030     -1.504924189780      3.424479721459
 H         4.282259737737     -1.723574933674      0.375279626334
 H         3.834323527087     -2.476844027309      1.917515231506
 H         2.757822600961     -2.642871787147      0.513564755620
 H         4.157144626511     -0.218228349166      3.030086932434
 H         4.521206681585      0.578354125624      1.491370687544
 H         3.216602814051      1.197345288320      2.532420307743
 H         3.531900143180     -1.691205535325     -1.672064209979
 H         2.076223935466     -1.272922520620     -2.606017693465
 H         3.673321304515     -0.688367076448     -3.129506834957
 H         2.114044677992      2.430646883454     -1.845326968283
 H         2.715222375126      1.551659131142     -3.262818302512
 H         1.132549470416      1.128750172025     -2.573415261694
 H         4.783098621092      1.256569626710     -1.980350959143
 H         4.179617344386      1.850716512358     -0.420234191581
 H         4.877821026678      0.211210094227     -0.552376424227
 H        -5.056017293028     -3.001731691289     -1.207299614789
 H        -4.749309194378     -2.074492142293      0.283727604832
 H        -5.222754431477     -1.236369153222     -1.216601247724
 C        -1.682344444006      3.917194553042     -0.291532255798
 H        -3.586477939829      3.158584536352     -0.998984081606
 H         0.308785696259      4.336420258438      0.461723305220
 H        -1.997693386489      4.962982919493     -0.287656762253
 O        -3.163658736687     -0.563792278658      1.963147692934
 C        -1.991240118743     -0.274179629353      2.679785025876
 H        -1.106055105368     -0.484325397976      2.040333178764
 H        -2.904007807808     -0.692117755974      0.996628767386
 C        -1.940925450545      1.201866803786      3.062226690942
 H        -2.782292326054      1.452044159843      3.729988968110
 H        -1.003668778275      1.456353494634      3.583091804388
 H        -2.023476803177      1.836905925836      2.166505552734
 H        -0.041620558080     -0.641842676491     -1.956108635168
 C        -1.885354629097     -1.185112473948      3.895865358851
 H        -1.873528664188     -2.241150654493      3.584017735815
 H        -0.969316724181     -0.984805062853      4.473765912824
 H        -2.750928449940     -1.035943139325      4.562950608981

66
w-TS
Solvent-corrected electronic energy = -1520.20262981
Thermal correction to Gibbs free energy (298.15 K) = 0.511123
Imaginary frequency: -847.1514 
 Ru       -0.417269155665     -0.730113329833     -0.336138194013
 P         1.740843555036      0.082002358413      0.010528470884
 C         0.007393339425     -2.497437994079     -0.451770259683
 N        -2.530932563754     -0.732151699113     -0.526599982376
 N        -0.878851823888      1.335327540541     -0.233411611410
 C         1.317398455109      1.748510891547      0.726440274068
 C         2.829341976474     -0.704893653398      1.342483051302
 C         2.732143789004      0.492061607153     -1.549882609685
 O         0.299498605707     -3.620620006352     -0.548406454819
 C        -2.961395338088      0.530690297159     -1.127775745289
 C        -3.220087725484     -1.894495839230     -1.090198840102
 C        -2.118855180977      1.669523705863     -0.624975511463
 C        -0.008098703736      2.253649950732      0.226132427482
 H         1.219639597491      1.600497139286      1.815479346039
 H         2.111386345372      2.495331906923      0.580753220971
 C         1.875097794155     -1.209799781367      2.436442736815
 C         3.570214139499     -1.913195223508      0.755315800895
 C         3.830042699259      0.266531985733      1.982692463094
 C         2.868815947388     -0.773031280011     -2.409840359456
 C         1.918851688261      1.532587092703     -2.339580002567
 C         4.118288342841      1.080050469761     -1.266613131037
 H        -2.860365944117      0.495316893161     -2.230583992103
 H        -4.021458011870      0.755958671784     -0.917158811457
 H        -3.000764983060     -1.979282509552     -2.171515895986
 H        -2.788370006425     -2.787437219691     -0.613276082814
 C        -4.729212210534     -1.905490996809     -0.865915106281
 C        -2.542775838467      2.995122387297     -0.581091127310
 C        -0.370865621803      3.596950491516      0.273236955424
 H         1.259253811601     -0.402439527193      2.860405549986
 H         1.200004724531     -1.991704021280      2.060333242937
 H         2.467533576081     -1.639817806758      3.260804455884
 H         4.370078667549     -1.616176304778      0.062429786974
 H         4.040595761667     -2.479380366177      1.576077646665
 H         2.888232367028     -2.599180964647      0.229263665785
 H         4.402797783684     -0.273070899883      2.755355636230
 H         4.552639443560      0.673948500239      1.265626879204
 H         3.328725245798      1.108430851403      2.483066347241
 H         3.456572650216     -1.558431140912     -1.915821471055
 H         1.886275443611     -1.193261670296     -2.669905558482
 H         3.385584749943     -0.515867727190     -3.349323577987
 H         1.879962350538      2.506922463255     -1.829136245036
 H         2.405403245642      1.696200911793     -3.314983918043
 H         0.889024183370      1.198315107912     -2.532851996218
 H         4.566840028048      1.411623764957     -2.217946689707
 H         4.071195849606      1.957813505219     -0.603779335770
 H         4.803133195380      0.343174134390     -0.824580183481
 H        -5.154665846640     -2.858588252899     -1.216450657382
 H        -4.961290968388     -1.802873227249      0.206074481911
 H        -5.243093677590     -1.097201625941     -1.408822894401
 C        -1.650932642978      3.965765294391     -0.135759776739
 H        -3.555039418847      3.255063210957     -0.893993905516
 H         0.340385622792      4.338715157483      0.639198011421
 H        -1.955706814526      5.013949228433     -0.097706949205
 C        -1.857307139973     -0.498630462130      2.468093193348
 H        -1.008630339504     -0.542893432983      1.698221636326
 O        -3.071253473005     -0.378338027207      1.857363489641
 H        -2.859336596503     -0.611520627733      0.670553612843
 H        -0.179761711478     -0.665636999607     -1.880578783623
 C        -1.521947535799      0.729164575444      3.315548678162
 H        -0.527001757993      0.658403589521      3.783986804429
 H        -1.552775799604      1.637474842204      2.691902058326
 H        -2.271517782659      0.845407553535      4.116523024776
 C        -1.724799031658     -1.806339502026      3.251936310134
 H        -1.875486758676     -2.660215728495      2.571981588837
 H        -0.739403541397     -1.914003714992      3.732835937321
 H        -2.500310260583     -1.852245287385      4.035185835142

66
x
Solvent-corrected electronic energy = -1520.20561161
Thermal correction to Gibbs free energy (298.15 K) = 0.514170
 Ru       -0.426719379297     -0.733310044334     -0.284888461765
 P         1.730807580876      0.078477550003      0.036248669201
 C        -0.006252677616     -2.505127554444     -0.365181116951
 N        -2.556071319116     -0.730900877538     -0.525383787629
 N        -0.882707942533      1.333332671386     -0.227412983474
 C         1.306527816339      1.746569244811      0.747087488229
 C         2.844059895345     -0.700473051818      1.352037271614
 C         2.697831051373      0.483343375795     -1.541583031476
 O         0.280716195535     -3.630342797526     -0.440933777643
 C        -2.952073071326      0.533235590424     -1.159813945700
 C        -3.229748231269     -1.906315799072     -1.093737962399
 C        -2.116030434658      1.668845561208     -0.637494003405
 C        -0.015183366060      2.251596247736      0.236520648073
 H         1.202226542062      1.597929960083      1.835403766649
 H         2.101852480857      2.492359174815      0.603804574920
 C         1.913471791029     -1.224148212023      2.456598536038
 C         3.596426485668     -1.895816175847      0.753004559127
 C         3.835814396909      0.286814693554      1.982204289970
 C         2.834984424886     -0.785999010826     -2.395288977230
 C         1.869751500554      1.513431169872     -2.329629100014
 C         4.082859539932      1.083989851708     -1.278025264917
 H        -2.797620781593      0.463757761819     -2.251707580477
 H        -4.017395757943      0.763818723591     -0.996523986323
 H        -2.951429968119     -2.002569591153     -2.156937343686
 H        -2.819740937763     -2.786302668715     -0.577069991288
 C        -4.744662386672     -1.898501707887     -0.934330844397
 C        -2.538526268905      2.994365372561     -0.606088549714
 C        -0.376192623597      3.596075667573      0.272735817549
 H         1.291325785838     -0.427864540066      2.890268156456
 H         1.246052416302     -2.015889880079      2.087928638708
 H         2.524846576905     -1.646271101669      3.271094481652
 H         4.384568031237     -1.586337054550      0.052468832192
 H         4.083486840046     -2.456415621682      1.567744586905
 H         2.918661611438     -2.590764270114      0.233297169760
 H         4.432796111981     -0.246812157651      2.740452956475
 H         4.537233304932      0.715280042201      1.256351145920
 H         3.325016767525      1.113605408762      2.497858801856
 H         3.442988099912     -1.559868338709     -1.908018798594
 H         1.853705510199     -1.221323765011     -2.633951451449
 H         3.330287168459     -0.527833029180     -3.345950610621
 H         1.828433262969      2.490166194756     -1.824113282240
 H         2.347185293461      1.675121612139     -3.309776499918
 H         0.840860309922      1.170827434082     -2.512122923909
 H         4.517972729285      1.410316117348     -2.237291282715
 H         4.036844762283      1.967364124981     -0.622627068018
 H         4.778451774492      0.356561809445     -0.837355861908
 H        -5.160522529758     -2.859273449355     -1.274062421836
 H        -5.020062045380     -1.763326683794      0.123747226102
 H        -5.227647492684     -1.103433260110     -1.522617629209
 C        -1.650250886096      3.965264665008     -0.152839585579
 H        -3.545703425210      3.254839392419     -0.934321835664
 H         0.332578782743      4.338395880445      0.642261712000
 H        -1.953532284160      5.014103146203     -0.123504895038
 C        -1.872693194638     -0.457265045836      2.483620129175
 H        -1.025298077689     -0.530642707728      1.676834746461
 O        -3.083316170487     -0.259762479432      1.939016503334
 H        -2.868532727523     -0.621532032896      0.521171123617
 H        -0.192104278463     -0.698617640347     -1.836258712679
 C        -1.411806134154      0.724170959377      3.347477317460
 H        -0.404117260080      0.583424369735      3.770595979847
 H        -1.416590722407      1.650236284686      2.749459208052
 H        -2.119137925669      0.862413676868      4.183050843469
 C        -1.750020286851     -1.795911498316      3.225138661235
 H        -1.982026608268     -2.620427879946      2.531779636979
 H        -0.744687666004     -1.964987775895      3.643951516596
 H        -2.482125269304     -1.828951281847      4.050315682243

66
y-TS
Solvent-corrected electronic energy = -1520.19233130
Thermal correction to Gibbs free energy (298.15 K) = 0.512318
Imaginary frequency: -597.6170 
 Ru       -0.419562839212     -0.755120785854     -0.249940064164
 P         1.723557588098      0.084159976242     -0.015260527504
 C        -0.000193048819     -2.521587848476     -0.166982812268
 N        -2.577928280084     -0.792026909901     -0.494014317994
 N        -0.895951301633      1.309311690366     -0.275542897359
 C         1.303943606587      1.771830523382      0.648602075914
 C         2.920090104485     -0.625934393104      1.274552462929
 C         2.654330087262      0.465791140667     -1.631609859576
 O         0.279214677078     -3.652794601274     -0.100355927048
 C        -2.973944494367      0.465191940348     -1.150903350000
 C        -3.193911717950     -1.985013902486     -1.098844250479
 C        -2.141212315660      1.620008171598     -0.663713102870
 C        -0.032506461421      2.248806222999      0.149210513408
 H         1.221712613018      1.651243987499      1.742118915541
 H         2.089408784387      2.519765913417      0.467473856213
 C         2.080121079522     -1.162273271643      2.442009880241
 C         3.691638581966     -1.806470164572      0.669192366210
 C         3.897985737883      0.415755921676      1.837212574791
 C         2.799610125147     -0.820289445556     -2.458299507530
 C         1.792956593912      1.460963904733     -2.429075452572
 C         4.033250823895      1.103169621811     -1.425171429545
 H        -2.806385182523      0.356205557703     -2.236765548605
 H        -4.041246445882      0.692547529879     -1.002395434265
 H        -2.826840441666     -2.074309417809     -2.133309626711
 H        -2.806295300135     -2.852720518132     -0.546081525065
 C        -4.715254534795     -1.997218627935     -1.062138121908
 C        -2.583164821659      2.939422003346     -0.652354745573
 C        -0.410781688191      3.589963169463      0.160843095663
 H         1.450028223167     -0.381507581849      2.889828501880
 H         1.428744038070     -1.990736599897      2.132934105280
 H         2.758954610377     -1.534007029294      3.227251547298
 H         4.438971097490     -1.487730118677     -0.070285495978
 H         4.231843900281     -2.331174326701      1.474418586645
 H         3.017880613603     -2.536473335606      0.193821682498
 H         4.556145338116     -0.077405931786      2.571970160990
 H         4.542074319195      0.865087509464      1.072760490603
 H         3.374987972724      1.226214224259      2.366552831654
 H         3.454975230876     -1.559522316131     -1.979116330743
 H         1.824709076622     -1.294487506273     -2.641513851658
 H         3.244330385653     -0.571806211775     -3.436337710275
 H         1.748303687278      2.450578948137     -1.949540201994
 H         2.246210155991      1.603309945072     -3.423739571167
 H         0.766799748426      1.096513717614     -2.578873421657
 H         4.435634183244      1.403330535666     -2.407157933737
 H         3.986000172432      2.009929487464     -0.802581551774
 H         4.758140098550      0.408864249685     -0.978816705861
 H        -5.086103562094     -2.969189654316     -1.421039924946
 H        -5.084744651452     -1.852866313330     -0.034019648054
 H        -5.158327081698     -1.218661070799     -1.701371106619
 C        -1.698222794177      3.933656941038     -0.243835503771
 H        -3.601363266248      3.177883801294     -0.963191373947
 H         0.296538305960      4.349592842050      0.496806208872
 H        -2.014913934598      4.978857264967     -0.232774232036
 C        -1.908577313511     -0.343129469095      2.642643440478
 H        -0.754377338766     -0.576466517465      1.460409987474
 O        -3.016894360370     -0.115328835379      2.101615665574
 H        -2.907393094507     -0.720606637574      0.486920437453
 H        -0.308985809627     -0.769153314728     -1.900069157849
 C        -1.194678898587      0.827088426894      3.293323841091
 H        -0.155804266691      0.602327260225      3.565195891264
 H        -1.228406909332      1.707424637937      2.635716500854
 H        -1.745463017770      1.074939876075      4.217709251567
 C        -1.673656874086     -1.711171908792      3.259305582056
 H        -0.617161877465     -1.895705032148      3.495318974167
 H        -2.256001774213     -1.761102762556      4.196674859524
 H        -2.042311182103     -2.494963532059      2.582806514969

66
z
Solvent-corrected electronic energy = -1520.20448494
Thermal correction to Gibbs free energy (298.15 K) = 0.509772
 Ru       -0.274952737768     -0.945915312517     -0.169167049767
 P         1.788554446935      0.072118494789     -0.032979101740
 C         0.316740308308     -2.647542726182      0.062771947438
 N        -2.466004204863     -1.143128918412     -0.342312207880
 N        -0.912520784725      1.070535734507     -0.442694676616
 C         1.252510184446      1.808972327513      0.366542374291
 C         2.996113284165     -0.345845783799      1.373678900019
 C         2.738511243090      0.269175054298     -1.672827486468
 O         0.721994336319     -3.733229781204      0.211809028452
 C        -2.933780251137     -0.019590584790     -1.171481474085
 C        -2.995761926024     -2.446200935032     -0.780561456091
 C        -2.168162744238      1.241912091522     -0.878672183165
 C        -0.105388778471      2.117692789901     -0.198353984456
 H         1.169234439999      1.852645671000      1.465919737708
 H         1.992678732745      2.567477715741      0.073377141400
 C         2.177329810785     -0.709836330309      2.621352877698
 C         3.829196849560     -1.574206461141      0.981666530897
 C         3.919722186520      0.821818868815      1.753257824512
 C         2.943499304465     -1.114810054445     -2.305947314308
 C         1.855443387947      1.110587382270     -2.611292880949
 C         4.089263020939      0.982318425076     -1.546260013209
 H        -2.757514471665     -0.284796554422     -2.228681000418
 H        -4.011785747044      0.166766110078     -1.049103483912
 H        -2.598654603660     -2.648041804326     -1.787480585271
 H        -2.564163462501     -3.202514713598     -0.109391394744
 C        -4.513849445566     -2.549070721566     -0.764019170858
 C        -2.682538323641      2.516190511377     -1.097971126327
 C        -0.554657973852      3.417598981761     -0.423259564535
 H         1.496552630685      0.098917673826      2.928085659463
 H         1.576718031401     -1.616539963075      2.470235227632
 H         2.874081116616     -0.893869381575      3.455928799259
 H         4.563388883933     -1.352108717193      0.194986606859
 H         4.391044258828     -1.923970054837      1.863546595436
 H         3.195561110129     -2.408202802624      0.642238395018
 H         4.580255417526      0.495657305060      2.573942146892
 H         4.563196829028      1.154800685892      0.931881798381
 H         3.354371679169      1.690757287061      2.122195908229
 H         3.585661514182     -1.766504534990     -1.697793297170
 H         1.984915512379     -1.629568868778     -2.464218714308
 H         3.430432312958     -0.995049700906     -3.288173472303
 H         1.784414778947      2.159240944530     -2.284665318561
 H         2.309354416918      1.113948480779     -3.615930682831
 H         0.839788150613      0.701215787720     -2.706656875134
 H         4.491205519881      1.160616498416     -2.557767380928
 H         3.997962860282      1.963341478752     -1.055291273543
 H         4.835194102620      0.385062472665     -1.004461438626
 H        -4.817177724943     -3.584789389627     -0.978804460995
 H        -4.916303123372     -2.276687292569      0.225239860755
 H        -4.986834961836     -1.902801625696     -1.518785031545
 C        -1.856829806761      3.614649832921     -0.874872826964
 H        -3.709877359135      2.638615998785     -1.444172362798
 H         0.110325731116      4.261266272847     -0.232754307884
 H        -2.229860003707      4.626502533107     -1.047695066089
 C        -2.689424062445      0.698148880061      2.764476077183
 H        -0.525725323917     -0.691454004674      1.476399773963
 O        -3.506417480884      0.421656172565      1.902137275515
 H        -2.820336764151     -0.968955058062      0.601840634261
 H        -0.241115828346     -1.100025021385     -1.862452874841
 C        -1.956331070326      2.008357140938      2.761308898064
 H        -0.885935118513      1.809150754059      2.593356221738
 H        -2.339383677196      2.667512871378      1.971520674942
 H        -2.042078402952      2.497626820803      3.744140330714
 C        -2.394072621678     -0.246072619383      3.895414139921
 H        -1.321417783687     -0.261136308452      4.135170346811
 H        -2.925409643391      0.118610302100      4.791188441298
 H        -2.749462511037     -1.257256577343      3.657732174570
