# Supplementary material for: Highly Enantiomerically Enriched Secondary Alcohols via Epoxide Hydrogenolysis
Source: Organometallics. 2024 Jun 17;43(13):1490–501. doi: 10.1021/acs.organomet.4c00214 (PMC11234370; doi:10.1021/acs.organomet.4c00214)
Supplement: Supplementary file 3 — om4c00214_si_003.zip [file om4c00214_si_003.zip]

Archive with 10 entries (10 files):
- c-TS.gif
- e-TS.gif
- h-TS.gif
- k-TS.gif
- m-TS.gif
- o-TS.gif
- q-TS.gif
- s-TS.gif
- w-TS.gif
- y-TS.gif
